# Supplementary material for: The Gcn4 transcription factor reduces protein synthesis capacity and extends yeast lifespan
Source: Nat Commun. 2017 Sep 6;8:457. doi: 10.1038/s41467-017-00539-y (PMC5587724; doi:10.1038/s41467-017-00539-y)
Supplement: Supplementary file 2 — Supplementary Data 1 [file 41467_2017_539_MOESM2_ESM.xlsx]

## Sheet: TableS1 - mRNA, ribosome densit
Supplementary Table 1 - mRNA, translation efficiency and protein fold-changes for RPKO strains
Gene_name	Δrps27b_mRNA_fc	Δrpl6a_mRNA_fc	Δrpl15b_mRNA_fc	Δrpl7a_mRNA_fc	Δrpl9a_mRNA_fc	Δrps27b_te_fc	Δrpl6a_te_fc	Δrpl15b_te_fc	Δrpl7a_te_fc	Δrpl9a_te_fc	Δrps27b_protein_fc	Δrpl6a_protein_fc	Δrpl15b_protein_fc	Δrpl7a_protein_fc	Δrpl9a_protein_fc
Q0045	-0.5404	-0.8369	-0.1132	-0.5535	-0.0272	0.7595	1.099	0.1363	0.6794	-0.1248	NA	NA	NA	NA	NA
Q0050	-0.9908	-1.0251	-0.0874	-0.3886	0.2738	2.3677	1.1624	-0.0584	1.0577	-0.2817	NA	NA	NA	NA	NA
Q0055	-0.899	-1.1291	-0.0195	-0.6357	0.0663	1.5076	1.0138	-0.0335	1.6214	-0.1277	NA	NA	NA	NA	NA
Q0060	-0.2004	-0.9772	-0.1524	-0.0552	-0.0121	0.2654	NA	0.1593	0.1685	0.056	NA	NA	NA	NA	NA
Q0065	-0.2839	-0.6177	-0.1471	-0.0993	0.3974	0.2932	0.4935	0.0903	-0.1564	-0.59	NA	NA	NA	NA	NA
Q0070	-0.2211	-0.8953	-0.037	-0.2237	0.0903	0.517	0.8582	0.0301	0.2704	-0.1347	NA	NA	NA	NA	NA
Q0075	-0.199	-0.6696	0.0508	-0.591	0.2525	0.2184	0.6827	-0.0435	0.6303	-0.279	NA	NA	NA	NA	NA
Q0080	-0.1044	-0.1001	-0.0371	-0.1981	-0.1714	0.1695	NA	NA	0.2263	NA	NA	NA	NA	NA	NA
Q0085	-0.1674	-0.1741	0.0064	-0.3115	0.2143	0.2786	0.2375	0.0234	0.9112	-0.1873	NA	NA	NA	NA	NA
Q0105	-0.222	-0.2159	-0.0276	-0.2576	-0.3507	0.2403	0.1228	-0.0089	0.2079	0.3246	NA	NA	NA	NA	NA
Q0110	-0.3106	-0.284	-0.136	-1.0332	-0.1364	0.434	0.291	0.1236	1.1495	0.2084	NA	NA	NA	NA	NA
Q0115	0.0196	0.1961	-0.0611	-1.6324	-0.4177	0.0454	NA	0.1049	NA	NA	NA	NA	NA	NA	NA
Q0120	0.2473	-0.4017	0.0381	-0.426	0.4898	-0.2746	0.4981	-0.0303	0.5142	-0.4984	NA	NA	NA	NA	NA
Q0130	-0.0024	-0.7698	-0.0404	-0.6181	-0.0988	0.2046	0.867	0.0435	0.7497	0.1579	NA	NA	NA	NA	NA
Q0140	-0.215	0.0404	-0.0462	0.0123	0.1996	-0.1541	-0.1842	-0.0104	-0.1492	-0.36	0.4832	-1.6517	-0.2209	0.5935	0.0423
Q0160	-1.0375	-1.0442	0.0808	-0.4171	-0.3765	NA	1.0774	NA	0.7012	0.4868	NA	NA	NA	NA	NA
Q0250	-0.078	-0.3647	-0.025	-1.1842	-0.1449	0.0541	0.2877	-0.0378	1.4471	0.1677	1.0813	-1.0453	0.0969	1.4976	1.1901
Q0255	-0.162	0.1008	0.0027	-0.4696	0.0204	0.1871	-0.1364	-0.043	0.5615	-0.1372	NA	NA	NA	NA	NA
Q0275	0.0287	NA	0.0742	0.3005	0.2476	0.0088	NA	-0.0572	0.3299	-0.2188	NA	NA	NA	NA	NA
R0020C	NA	NA	NA	NA	NA	NA	NA	NA	NA	NA	-0.1154	0.1179	0.0264	0.0069	-0.0648
R0030W	NA	NA	NA	NA	NA	NA	NA	NA	NA	NA	0.2079	0.0752	0.1399	0.0788	0.1183
R0040C	NA	NA	NA	NA	NA	NA	NA	NA	NA	NA	0.0054	0.0552	-0.0317	0.0172	-0.291
YAL001C	-0.209	-0.3187	0.1527	0.3986	0.2906	-0.1454	0.2861	-0.0736	-0.3776	-0.2596	-0.3653	-0.019	-0.0452	0.1123	-0.1042
YAL002W	-0.4185	-0.3721	-0.111	0.3432	-0.0352	-0.0085	0.2831	0.0096	-0.9053	-0.4115	-0.0394	0.1469	0.1864	0.1998	0.251
YAL003W	0.3066	-0.2043	-0.24	-0.6848	-0.2846	-0.0268	0.2036	0.0891	0.3118	0.1572	0.0355	-0.2789	-0.1454	-0.7513	-0.399
YAL005C	0.5543	0.7324	0.4678	2.1508	1.3277	-1.8646	-0.1989	-0.2137	-2.3545	-1.7417	-0.4255	1.1931	0.4262	0.1575	-0.038
YAL007C	0.0466	-0.3407	-0.1174	-0.5651	-0.5299	-0.1827	0.1028	-0.0537	0.2878	0.217	-0.2347	-0.4285	-0.0417	-0.2741	-0.2376
YAL008W	-0.5362	0.0574	0.2927	1.0212	0.3116	-0.3918	-0.1534	0.0548	-0.6502	-0.3298	NA	NA	NA	NA	NA
YAL009W	-0.1221	-0.2153	-0.1394	-0.4852	-0.2453	0.0692	-0.013	0.0537	0.463	0.3635	NA	NA	NA	NA	NA
YAL010C	-0.1768	-0.0987	0.0109	0.2493	0.2318	0.2404	0.0005	-0.0914	-0.5347	-0.2866	0.3194	0.0458	0.3743	0.0136	-0.0331
YAL011W	-0.1328	-0.1062	-0.203	0.1753	-0.1212	0.526	0.1687	0.4419	0.0341	0.6371	0.5568	0.1108	-0.0171	0.499	0.6211
YAL012W	-0.5234	-0.3618	-0.0142	-0.51	-0.1111	0.3115	0.5918	-0.0083	0.3284	-0.1937	-0.4332	0.0084	0.0908	-0.4444	-0.5998
YAL013W	-0.0197	0.0207	-0.125	0.7059	0.5159	0.0651	0.3072	0.3582	-0.5434	-0.1229	0.0711	0.1149	0.1137	0.2284	0.1793
YAL014C	0.1869	-0.146	-0.1018	0.0922	-0.0156	-0.419	-0.2785	0.1302	-0.3722	-0.0444	0.0142	-0.0986	-0.1348	-0.246	0.0246
YAL015C	0.1965	0.4385	0.1594	0.8375	0.0945	0.0023	-0.4408	-0.0582	-0.4017	0.0093	NA	NA	NA	NA	NA
YAL016W	0.2562	0.0897	0.1702	0.386	0.4297	-0.5389	-0.1946	-0.2227	-0.3944	-0.434	-0.1469	0.0828	-0.0213	0.0264	-0.0055
YAL017W	-0.2601	0.0196	0.1318	1.3047	0.7903	-0.0634	0.3892	0.0805	-1.4035	-0.632	-0.1698	0.4663	0.2772	0.1349	0.1727
YAL018C	0.2809	NA	0.0742	0.8673	0.1394	-0.1697	NA	NA	-0.8064	-0.1124	NA	NA	NA	NA	NA
YAL019W	-0.2385	-0.5311	-0.2652	-1.1714	-0.3679	0.688	0.8651	0.2789	0.9783	0.6135	0.1101	-0.016	-0.0917	-0.4225	-0.1229
YAL020C	0.4004	0.2026	0.0711	0.2183	0.2021	0.2321	0.2077	0.0222	0.1869	0.2075	0.2739	0.1369	-0.1226	0.2107	0.1069
YAL021C	-0.1582	-0.4369	-0.147	0.0413	-0.0251	0.0631	0.3205	0.1662	0.2759	0.0503	-0.0474	-0.0258	0.014	0.3133	0.0878
YAL022C	-0.1995	-0.2635	-0.1843	-0.581	-0.335	-0.117	0.3652	-0.0967	0.6164	0.2327	-0.1717	-0.0485	-0.0034	0.0673	0.126
YAL023C	-0.4094	-0.4869	-0.09	-1.0241	-0.389	0.0486	0.4752	-0.1221	0.5368	-0.0164	-0.4548	-0.0502	0.1401	-0.0765	-0.261
YAL024C	-0.3683	-0.4325	-0.1394	-0.6472	-0.4269	0.6092	0.5696	0.0839	0.1507	0.5541	0.3892	0.0715	0.1159	-0.2217	0.0122
YAL025C	-0.2011	-0.0555	-0.1369	-0.5972	-0.7556	1.0368	0.0812	0.2121	0.9775	1.4472	0.5353	-0.5209	-0.1512	0.1325	-0.0212
YAL026C	-0.3647	-0.5193	-0.1747	-0.4663	-0.1648	0.2194	0.5718	0.0803	0.2396	-0.0461	0.0507	-0.0248	0.0266	0.2215	0.1383
YAL027W	0.7092	0.4358	0.1658	0.6808	0.4685	-0.9888	-0.5215	-0.2022	-0.601	-0.3987	NA	NA	NA	NA	NA
YAL028W	0.1445	0.3754	0.0106	1.4781	0.8738	-1.1018	-0.9284	-0.0388	-1.4683	-1.436	NA	NA	NA	NA	NA
YAL029C	-0.2394	-0.1355	-0.0988	-0.5574	-0.2458	0.4255	0.2727	0.0444	0.0834	0.2339	0.1251	0.1079	-0.0277	-0.2749	-0.0609
YAL030W	0.0316	0.1205	0.0596	0.541	0.089	-0.221	-0.374	0.1111	-0.0451	0.2137	0.2738	0.1474	0.2025	0.7658	0.5954
YAL031C	0.0315	-0.1742	0.0967	0.5861	0.3878	0.185	0.174	-0.0827	-0.9059	-0.3471	0.4631	0.0714	0.2849	-0.0448	0.1844
YAL032C	0.2348	0.0337	-0.1239	0.6078	0.146	-0.3446	-0.3615	0.1802	-0.6252	-0.3157	-0.033	0.0681	-0.0804	0.0329	-0.0399
YAL033W	0.1608	-0.308	-0.1412	-0.4424	-0.365	0.3848	0.2475	0.0035	1.2027	0.4932	0.4225	-0.1883	-0.1179	0.4715	0.2428
YAL034C	-0.0428	0.2073	-0.1257	1.533	0.7973	-1.5555	-0.3321	0.3173	-1.2061	-0.8607	NA	NA	NA	NA	NA
YAL034W-A	0.2224	-0.0311	0.0683	0.1701	0.0489	-0.2927	-0.3933	-0.1834	-0.1794	-0.1953	NA	NA	NA	NA	NA
YAL035W	-0.2348	-0.1924	-0.2566	-0.0211	-0.1344	0.5248	0.4721	0.3633	0.3221	0.52	-0.0756	-0.5504	-0.5114	-0.327	-0.8653
YAL036C	-0.2325	-0.0814	-0.0407	-0.7244	-0.6039	0.8204	0.4012	-0.0892	0.9804	0.8951	0.2039	-0.3917	-0.2344	-0.3286	-0.2007
YAL037C-A	-0.0071	-0.0365	-0.0137	-0.0226	-0.0731	NA	NA	NA	NA	NA	NA	NA	NA	NA	NA
YAL037W	-0.0168	0.6618	0.5014	0.7693	0.5324	-1.1793	-0.9482	-0.4823	-0.4457	-0.9358	NA	NA	NA	NA	NA
YAL038W	0.1674	-0.0418	-0.0759	-0.5632	0.1538	-0.1277	-0.0564	-0.0201	-0.0484	-0.4214	0.0207	-0.1299	0.0835	-0.5317	-0.1701
YAL039C	0.3475	0.5059	-0.0155	0.5946	0.3215	-0.2889	-0.2374	0.0773	-0.8787	-0.478	0.0484	0.3872	-0.0725	-0.1901	-0.1096
YAL040C	-0.634	-0.7341	-0.5892	0.1205	0.0923	0.1957	0.8148	0.578	-0.6735	-0.4267	NA	NA	NA	NA	NA
YAL041W	-0.0235	-0.3796	-0.1997	-0.4516	-0.1881	0.282	0.5729	0.2043	0.2316	0.0592	0.2451	0.0468	0.0344	-0.0861	0.0625
YAL042W	-0.2037	-0.1473	-0.0515	-0.628	-0.3266	0.0053	0.4433	-0.0243	0.4941	0.4818	-0.1594	-0.4279	-0.1188	-0.4796	-0.1543
YAL043C	-0.1899	-0.405	-0.3429	0.1888	-0.0726	0.267	0.5276	0.2117	-0.1554	0.229	0.0853	-0.172	-0.187	0.0192	-0.1259
YAL044C	0.7181	-0.003	0.1627	0.0222	0.3005	0.1565	-0.1984	-0.2005	0.8863	0.5156	0.7668	-1.3785	0.0959	0.9896	1.2147
YAL044W-A	0.2206	0.2758	0.0065	-0.0534	-0.1106	-0.0239	-0.1888	0.1953	0.0856	-0.0419	-0.203	0.2276	-0.2342	-0.4675	-0.8364
YAL046C	0.032	-0.115	0.1019	-0.3014	-0.3669	0.4085	0.1497	0.2615	0.9624	0.7685	0.0062	-0.2116	-0.1393	0.1628	-0.1751
YAL047C	0.1566	0.1069	0.1294	-0.1079	-0.169	0.0085	0.0998	-0.0043	0.3602	0.3844	-0.036	0.0259	-0.1096	0.0003	-0.084
YAL048C	-0.1776	0.0661	-0.0483	0.0908	0.0792	0.1839	0.2183	0.0252	-0.0006	0.1881	-0.0141	0.0523	-0.073	0.1678	0.3808
YAL049C	0.1513	-0.5929	0.232	-0.2466	-0.3883	0.0712	0.4309	0.0027	0.3332	-0.0013	0.1458	-0.0431	0.0665	-0.1795	-0.5212
YAL051W	0.5396	-0.0159	0.1463	0.2591	0.4665	-0.5178	-0.0207	-0.1632	-0.6309	-0.3314	NA	NA	NA	NA	NA
YAL053W	0.5369	0.3786	-0.1907	0.0855	0.1977	-0.5726	0.0521	-0.0358	-0.9313	-0.7439	-0.0889	0.2395	0.0356	-0.3883	-0.2726
YAL054C	0.1384	0.2331	-0.0174	0.7662	0.4414	-1.0204	-0.4334	-0.1565	-1.4861	-1.066	NA	NA	NA	NA	NA
YAL055W	-0.2583	0.0586	0.1277	0.9537	0.2081	-0.2677	-0.0657	-0.1425	-0.5721	-0.3779	NA	NA	NA	NA	NA
YAL056W	-0.051	-0.2898	-0.073	0.3655	0.2792	0.0749	0.1408	0.0948	-0.51	-0.4463	-0.3556	-0.3631	0.0508	-0.0388	0.1634
YAL058W	0.0115	0.3297	0.1499	-0.8296	-0.4894	-0.3331	-0.231	-0.3377	0.2341	0.3038	-0.1124	0.0689	0.1329	-0.2091	-0.1219
YAL059W	-0.1528	0.0267	-0.2741	-1.0844	-0.7459	0.9728	-0.0852	0.375	1.8771	1.1794	0.5369	-0.3331	-0.218	0.2988	-0.154
YAL060W	0.4201	0.8368	0.7528	1.7621	1.4531	-0.5712	-0.8174	-0.7148	-0.8628	-0.9156	0.0029	0.9017	0.4729	1.0949	0.9618
YAL061W	-0.6128	1.8481	1.2348	4.9686	3.6102	-2.1386	-3.8204	-1.0732	-6.7796	-4.4975	-1.5184	1.0845	1.497	1.465	0.959
YAL062W	-0.5537	1.1249	0.315	0.1649	0.5131	-0.6851	-1.1087	-0.2087	-0.5336	-0.6545	NA	NA	NA	NA	NA
YAL063C	-0.2527	0.8036	0.1045	1.1755	0.3445	-0.3093	-0.6405	-0.1313	-1.0559	-0.5928	NA	NA	NA	NA	NA
YAL063C-A	1.0006	1.2264	0.1208	0.1003	0.0317	NA	NA	-0.1138	-0.0052	NA	NA	NA	NA	NA	NA
YAL064C-A	0.062	0.0521	0.0038	-0.0232	0.0745	NA	NA	NA	NA	NA	NA	NA	NA	NA	NA
YAL064W	0.6908	0.3871	-0.0088	0.1427	0.2005	NA	NA	NA	NA	NA	NA	NA	NA	NA	NA
YAL064W-B	-0.0665	-0.4322	-0.0998	0.5704	0.2688	NA	NA	NA	NA	NA	NA	NA	NA	NA	NA
YAL065C	-0.1092	0.0411	-0.043	-0.2697	-0.1799	NA	NA	NA	NA	NA	NA	NA	NA	NA	NA
YAL067C	0.6926	1.0312	0.4875	0.4273	-0.5934	-0.355	-0.6637	-0.4218	-0.3967	0.5331	NA	NA	NA	NA	NA
YAL067W-A	-0.0373	-0.0365	-0.0171	-0.1186	-0.0731	NA	NA	NA	NA	NA	NA	NA	NA	NA	NA
YAL068C	-0.2631	1.1499	-0.1375	-1.1728	-0.4482	-1.0245	-1.3147	-0.1065	0.0297	-0.2186	NA	NA	NA	NA	NA
YAR002C-A	0.1348	-0.0773	0.1103	-0.5324	-0.0625	-0.2573	-0.0715	-0.2126	0.3886	-0.0007	-0.2349	-0.1333	0.011	-0.2118	-0.09
YAR002W	-0.1565	0.0568	-0.0719	-0.1239	-0.0211	0.1621	0.0765	0.103	0.1514	0.1534	-0.0882	0.0115	0.0148	-0.0925	-0.0608
YAR003W	0.1605	-0.0392	-0.0339	-0.1067	-0.1311	0.1349	-0.0952	-0.0012	0.0503	0.2691	0.0924	0.0535	-0.034	0.0818	0.1477
YAR007C	0.4091	-0.3692	0.0298	0.0604	0.138	-0.4826	0.1862	0.0552	0.1295	-0.1676	-0.0005	0.0207	0.0275	0.1221	-0.1728
YAR008W	-0.3479	-0.284	-0.0744	-0.8796	-0.9909	0.6441	0.1667	-0.0644	1.0139	0.9193	-0.2204	-0.1747	0.0265	0.0882	-0.2912
YAR014C	-0.1109	-0.422	-0.1854	-0.5118	-0.3044	0.5419	0.633	0.3542	0.5488	0.7829	0.3503	-0.1353	-0.055	-0.3514	-0.0922
YAR015W	-0.5287	-0.1622	-0.1755	-0.8116	-0.3865	0.5038	0.0339	-0.2	0.477	0.1375	-0.2432	-0.2886	-0.4462	-1.0169	-0.6719
YAR018C	-0.3048	-0.1604	-0.0502	-0.7354	-0.4863	0.2995	0.2436	-0.0034	0.8356	0.6541	0.215	0.0654	-0.0226	0.3074	0.2254
YAR019C	0.0527	-0.2181	-0.0162	0.6732	0.1481	0.1886	0.5113	-0.1069	-0.9889	-0.2623	NA	NA	NA	NA	NA
YAR020C	0.0567	-0.0715	-0.0543	0.363	-0.3452	NA	0.1047	0.0612	NA	NA	NA	NA	NA	NA	NA
YAR023C	0.3626	0.124	0.1679	0.8931	0.765	-0.3762	-0.1448	-0.1532	-0.8175	-0.7472	NA	NA	NA	NA	NA
YAR027W	0.6512	0.3225	0.1905	0.7998	0.7921	-0.7877	-0.14	-0.2578	-0.9252	-1.0419	NA	NA	NA	NA	NA
YAR028W	0.5426	0.6183	0.4286	0.3798	0.8612	-0.9558	-0.7434	-0.4905	-0.5093	-1.0372	-0.0571	0.1448	0.1405	-0.3526	-0.3111
YAR029W	0.1465	-0.0408	-0.1275	-0.1016	0.1008	-0.1199	0.1247	0.1556	-0.0639	-0.1518	NA	NA	NA	NA	NA
YAR031W	0.111	0.3914	-0.1445	-0.957	-0.7488	-0.8362	-0.5632	-0.1658	0.0501	-0.3784	NA	NA	NA	NA	NA
YAR033W	0.0123	0.0964	-0.0754	0.167	-0.3045	-0.6062	-0.1213	-0.0132	-0.4796	-0.0488	-0.3028	0.3576	0.1356	0.0079	0.0416
YAR035C-A	NA	0.0258	NA	NA	NA	NA	NA	NA	NA	NA	NA	NA	NA	NA	NA
YAR035W	0.7475	0.4397	0.3028	0.7803	0.5858	-0.4889	-0.5154	-0.3643	-0.841	-0.6394	NA	NA	NA	NA	NA
YAR042W	-0.0435	-0.0872	-0.0884	0.2723	0.1044	0.0651	0.5314	0.1478	-1.179	-0.2578	-0.0264	0.3715	0.0899	-0.2405	-0.0129
YAR050W	-0.3715	-0.3767	-0.3336	0.0515	-0.058	0.118	0.3234	0.3384	-0.0367	-0.0336	NA	NA	NA	NA	NA
YAR066W	NA	NA	NA	NA	NA	NA	NA	NA	NA	NA	-0.0826	-1.4231	-0.5884	-2.1277	-0.8079
YAR068W	-0.3609	-0.9092	-0.4862	-1.1928	-0.4869	-0.3792	0.5004	0.3321	0.7485	0.1224	NA	NA	NA	NA	NA
YAR071W	1.5798	1.8545	1.7868	0.1726	1.2804	0.1384	-1.3726	-0.7281	0.5419	-1.3018	0.6462	0.9192	1.7881	0.1222	0.8244
YBL001C	0.2311	-0.2591	0.1843	0.7505	0.3306	0.0466	-0.463	0.1929	0.1061	0.0586	NA	NA	NA	NA	NA
YBL002W	-0.363	-0.4446	-0.0879	-0.2802	-0.1516	0.069	-0.0731	0.0379	0.5971	0.0316	-2.0168	0.7707	-0.4907	-1.453	-1.637
YBL003C	-0.422	-0.4016	-0.1578	-0.3672	-0.1708	0.1614	-0.1796	0.0562	0.8093	0.284	NA	NA	NA	NA	NA
YBL004W	-0.6309	-0.767	-0.3163	-1.0243	-0.2546	1.1322	1.2478	0.1234	0.2085	0.0699	0.2644	-0.1206	-0.1447	-0.7037	-0.2766
YBL005W	-0.6533	0.8271	-0.2038	-0.6395	-0.4603	-1.3148	-1.321	-0.0388	-1.1993	-0.6985	NA	NA	NA	NA	NA
YBL006C	-0.0292	0.3701	-0.0473	0.1166	-0.0112	0.4071	-0.512	0.2568	0.6032	0.367	-0.0551	0.1296	0.1477	0.0638	0.3738
YBL007C	-0.3915	-0.4079	-0.0828	0.0572	0.0491	-0.41	0.1964	0.1171	-0.1788	-0.269	-0.5936	-0.1749	0.0518	0.0586	-0.2777
YBL008W	-0.4026	0.1367	-0.0396	-0.9781	-0.7532	0.5467	0.2456	0.1998	0.7847	0.6318	-0.3475	-0.1169	-0.0514	-0.2295	0.1418
YBL008W-A	-0.0296	0.6633	0.0833	-0.1189	0.2181	0.1981	-0.4896	-0.0785	0.0359	-0.2244	NA	NA	NA	NA	NA
YBL009W	-0.6997	-0.3343	-0.0997	-0.7759	-0.3697	0.391	0.2011	-0.0723	0.5292	0.2538	-0.633	-0.3164	-0.1398	-0.2715	-0.4223
YBL010C	0.1208	0.0025	0.0732	0.0702	-0.0154	-0.1239	-0.327	0.0203	0.1811	0.1898	0.2129	0.1038	0.1094	0.1481	0.2639
YBL011W	-0.2858	-0.3193	-0.2589	-0.1446	-0.1222	0.2198	0.4693	0.2742	-0.1993	-0.104	-0.171	0.0091	0.0028	-0.125	-0.1222
YBL013W	-0.425	-0.6132	-0.1729	0.4193	-0.0473	0.1736	0.6061	0.2109	-0.4189	-0.1993	-0.1671	-0.3677	0.1521	-0.0367	0.0457
YBL014C	-0.2355	-0.4738	-0.4168	-1.1869	-0.5369	0.829	0.5684	0.4538	0.894	0.6722	NA	NA	NA	NA	NA
YBL015W	0.3363	0.196	0.4524	1.6631	1.2607	-0.5804	0.0932	0.034	-1.3225	-1.0433	-0.171	-0.074	0.4189	0.3725	0.1196
YBL016W	-0.1984	-0.0763	-0.0204	-0.524	-0.1553	0.5554	0.3549	0.0823	0.5337	0.3307	0.3441	-0.1341	-0.1378	-0.1524	0.1853
YBL017C	-0.1342	-0.3873	-0.0922	-0.0531	0.1864	-0.4954	0.2713	0.0694	-0.3419	-0.4955	-0.3282	0.0082	0.0723	-0.1339	-0.1961
YBL018C	-0.5096	-0.5164	-0.2538	-1.7232	-1.3403	0.7429	-0.3512	0.0316	0.9805	0.9545	0.1868	-0.5091	-0.101	-0.3317	-0.3779
YBL019W	-0.122	0.3458	0.1942	0.3688	0.1762	-0.0669	-0.5617	-0.0767	-0.2131	-0.2688	0.1266	0.1235	0.1019	0.3673	0.4124
YBL020W	-0.1885	-0.4462	-0.1826	-0.5464	-0.4473	0.2327	0.2791	-0.1767	0.268	0.2067	-0.4872	-0.5199	-0.3824	-0.5928	-0.3798
YBL021C	0.2037	-0.1433	-0.0639	0.0102	-0.3632	-0.6514	-0.3983	-0.0586	0.2043	0.2862	NA	NA	NA	NA	NA
YBL022C	0.083	-0.1333	0.0115	-0.2707	-0.1805	-0.5362	0.3267	0.0833	-0.4193	-0.1987	-0.1839	0.172	0.1469	-0.2239	-0.0982
YBL023C	-0.4638	-0.8871	-0.4404	-0.8634	-0.7448	0.2802	0.5808	0.4258	0.8771	0.691	-0.1675	-0.2633	-0.0567	0.0019	-0.0424
YBL024W	-0.0542	-0.3339	-0.2059	-0.5143	-0.2487	0.4406	0.425	0.172	1.02	0.4166	0.1985	-0.2091	-0.1429	0.2989	-0.0093
YBL025W	-0.0474	-0.0398	0.0313	0.0628	-0.0833	0.3791	-0.139	0.3445	0.6254	0.621	NA	NA	NA	NA	NA
YBL026W	-0.0396	-0.193	-0.142	-0.3003	-0.1683	0.1838	-0.1357	-0.1222	0.4649	-0.1985	0.0577	0.2336	-0.1679	0.2034	-0.0278
YBL027W	0.18	-0.039	-0.247	-1.0673	-0.3819	0.2908	0.119	0.3118	1.1318	0.6765	NA	NA	NA	NA	NA
YBL028C	-0.1821	-0.089	-0.2413	-0.4316	-0.5122	0.8003	0.0952	0.2782	0.9825	0.9064	-0.1705	-0.3519	-0.4547	-0.7168	-0.9394
YBL029C-A	0.2423	0.3905	0.4107	1.5338	1.5571	-0.3209	-0.6554	-0.261	-0.4463	-1.3517	0.1297	0.3442	0.3918	1.1872	0.4883
YBL029W	-0.3124	-0.1206	-0.0311	-0.8886	-0.4045	0.6287	0.4699	0.1177	0.7467	0.4131	NA	NA	NA	NA	NA
YBL030C	-0.2465	-0.437	0.2693	0.5705	0.052	0.4693	0.341	-0.1057	-0.1134	0.2269	0.1782	-0.483	0.4316	0.4022	0.1268
YBL031W	-0.4363	0.0351	0.0162	-0.1005	-0.2142	0.0055	-0.6121	-0.175	-0.2024	-0.0813	-0.2209	-0.1671	0.0338	-0.006	-0.2511
YBL032W	-0.6236	-0.4387	-0.1234	-0.6087	-0.6038	-0.0036	0.3146	0.0321	0.5544	0.3424	-0.6443	-0.2676	-0.1403	-0.1092	-0.3192
YBL033C	0.5044	0.4644	0.2303	1.1328	0.6168	-0.4571	0.0131	-0.1068	-0.5557	-0.295	-0.1013	-0.173	-0.0069	-0.1832	-0.0949
YBL034C	-0.5023	-0.6005	-0.2008	-0.5395	-0.478	0.435	0.7619	0.1694	-0.0615	0.4677	0.1628	0.1646	0.1361	-0.1162	-0.0369
YBL035C	-0.4152	-0.5792	-0.1704	-0.9569	-0.4978	0.1949	0.1246	0.2657	0.804	0.6067	0.0068	-0.1951	-0.0384	-0.0655	0.0661
YBL036C	-0.0091	-0.0044	-0.0875	-0.4204	-0.5698	0.329	0.0759	0.0001	0.3292	0.6768	0.116	-0.0036	-0.3721	-0.7131	-0.718
YBL037W	-0.0537	-0.2135	0.0218	0.0368	-0.0081	0.1994	0.1044	-0.1205	-0.2387	-0.193	0.23	0.074	0.0406	0.0132	0.0343
YBL038W	-0.1251	0.1498	0.0256	0.1686	-0.3101	-0.3144	-0.4613	0.0047	-0.5084	-0.0743	0.3379	-0.2596	0.092	0.3859	0.0099
YBL039C	0.0033	-0.0418	-0.0993	-1.1265	-0.4431	0.6591	0.422	0.0244	1.2616	0.754	0.1329	-0.3757	-0.3596	-0.4767	-0.2317
YBL039W-B	0.0504	0.0128	-0.1265	0.4922	-0.0385	-0.6499	-0.2831	0.2542	-0.5662	-0.3557	NA	NA	NA	NA	NA
YBL040C	0.1451	-0.0025	-0.0093	0.0326	-0.0965	-0.02	-0.0616	-0.15	0.3213	0.1227	NA	NA	NA	NA	NA
YBL041W	0.3398	-0.0726	0.1045	0.3331	-0.0325	-0.0752	0.065	-0.1721	0.0943	0.0056	0.3322	0.1338	0.0972	0.3511	0.0258
YBL042C	-0.2566	-0.2086	0.5764	0.2725	0.0309	0.8103	0.6048	-0.273	0.6702	0.253	-0.3045	-0.546	0.0723	-0.4252	-0.639
YBL043W	0.1636	-0.6056	-0.0368	0.1568	-0.1498	-0.1374	0.7116	0.1883	-0.113	0.2385	NA	NA	NA	NA	NA
YBL044W	-0.4353	0.0626	-0.1161	0.4625	0.3289	0.6667	-0.0294	0.1372	NA	-0.2205	NA	NA	NA	NA	NA
YBL045C	-0.1746	-0.7104	0.1708	1.2518	0.6011	0.0576	0.3466	0.0503	-0.492	-0.5111	-0.3949	-0.7387	0.18	0.4319	0.1011
YBL046W	-0.0576	-0.2099	-0.061	0.5052	0.2742	0.3065	0.4535	0.0586	-0.255	0.0971	-0.0733	0.2014	-0.0176	0.1257	0.2586
YBL047C	-0.4797	-0.4705	-0.1857	0.353	0.0524	-0.6374	0.3989	0.2633	-0.6526	-0.5577	-0.7114	0.3439	0.1594	-0.098	-0.3745
YBL049W	0.3633	1.2817	0.4477	1.6646	1.2846	-1.9334	-1.5426	-0.3577	-2.7011	-2.1754	NA	NA	NA	NA	NA
YBL050W	0.2739	0.1127	0.156	0.1206	0.1202	-0.3879	-0.2309	-0.0882	0.2818	0.0232	0.0077	0.2752	0.1479	0.4724	0.03
YBL051C	-0.5204	-0.0052	-0.202	-0.3005	-0.0913	-0.1913	-0.2248	0.1682	-0.3311	-0.3944	-0.3117	0.4293	-0.1349	-0.4763	-0.3939
YBL052C	-0.6044	-0.3419	-0.0447	-0.9212	-0.6366	0.6507	0.1906	-0.0289	0.6767	0.4061	0.0143	-0.2598	-0.0944	-0.1599	-0.3276
YBL054W	-0.3012	-0.2143	-0.1911	-0.8805	-0.3486	1.2091	0.1772	0.2426	0.6171	0.6085	0.5775	-0.547	-0.4876	-0.571	-0.2301
YBL055C	0.1581	0.2744	0.0646	0.0832	0.0504	-0.3524	-0.3334	-0.176	-0.0528	-0.0088	0.0271	0.2119	-0.2286	-0.0023	0.2078
YBL056W	-0.3375	0.0827	0.1462	0.3068	0.0983	-0.0943	-0.1743	-0.2525	-0.4086	-0.3075	-0.5094	0.2569	-0.0644	0.0114	-0.1942
YBL057C	-0.1879	-0.0768	-0.0847	-0.4265	-0.4795	0.249	0.0198	0.0426	0.7203	0.8232	0.0967	0.0218	0.0334	0.2104	0.2266
YBL058W	-0.4114	-0.1967	-0.074	0.0519	-0.2987	-0.1361	0.0966	0.0225	-0.1817	0.1731	-0.3395	-0.0346	-0.0975	-0.2919	-0.2041
YBL059C-A	-0.0797	0.298	0.0969	0.2882	-0.1746	-0.4856	-0.6027	-0.0754	-0.1365	0.1369	-0.1245	-0.3608	0.1522	0.5034	-0.1375
YBL059W	-0.004	-0.0544	0.0378	0.0381	-0.4176	-0.2971	-0.1194	0.0195	0.2622	0.5802	NA	NA	NA	NA	NA
YBL060W	0.1424	0.2917	0.0592	-0.3197	-0.1251	0.1544	-0.1585	-0.1874	0.1518	0.2895	0.128	0.2405	0.0287	-0.0787	-0.0351
YBL061C	0.0287	0.0161	0.137	-0.7421	-0.2879	0.4029	0.3194	-0.0883	0.3535	0.5799	0.1547	-0.0503	-0.0558	-0.4917	-0.1396
YBL063W	-0.138	-0.777	-0.0127	-0.1774	-0.3347	-0.023	0.195	-0.1834	0.007	0.0521	-0.5487	-0.1534	-0.0299	-0.4209	-0.0803
YBL064C	0.3442	0.2713	0.5116	1.9668	1.0843	-0.2688	-0.3981	-0.1614	-1.0934	-0.5752	0.2993	-0.2812	0.479	1.2059	0.8371
YBL066C	-0.2502	-0.4438	-0.1039	0.566	0.3122	0.3436	0.459	0.168	-0.8427	-0.1151	0.0426	-0.0625	0.0919	-0.1888	0.5827
YBL067C	-0.2691	-0.5498	-0.2425	-0.581	-0.5515	0.2353	0.466	0.3513	0.1236	0.1952	-0.0429	-0.0333	-0.0007	-0.3022	-0.3454
YBL068W	0.3875	0.1253	0.0793	-0.0367	0.1417	-0.0555	0.0402	-0.1782	0.2734	-0.0038	0.2143	0.0416	-0.0983	0.0953	0.0625
YBL069W	0.6837	0.6308	0.57	0.988	0.9181	-0.7707	-0.607	-0.4116	-0.794	-0.7975	-0.2402	0.0445	0.066	0.1003	0.1124
YBL071C-B	-0.0083	0.2025	0.0654	-0.0226	-0.0353	0.3375	NA	NA	NA	0.0444	NA	NA	NA	NA	NA
YBL071W-A	0.1112	0.3548	-0.0442	-0.3961	-0.3994	0.4832	-0.4704	-0.1017	0.4867	0.5699	NA	NA	NA	NA	NA
YBL072C	0.1123	0.0098	-0.234	-1.1436	-0.4176	0.3616	0.1203	0.2295	0.8853	0.3492	-0.6661	-0.3903	-0.1648	-0.78	-0.5647
YBL074C	-0.5904	-0.3042	-0.1054	-0.4704	-0.2956	0.8576	0.0019	0.0925	0.516	0.6216	0.2029	0.4151	0.0598	0.1428	0.422
YBL075C	-0.3799	-0.4158	-0.1164	-0.188	-0.1264	-0.0342	1.0587	0.0328	-0.1645	0.0822	-0.7671	-0.7078	-0.3021	0.4339	-1.0133
YBL076C	-0.108	-0.1697	-0.18	-0.4178	-0.0119	0.0098	0.5608	0.0507	0.7076	-0.0128	-0.3884	0.1412	-0.1171	0.1958	-0.0728
YBL078C	0.2053	0.0888	0.1752	1.6019	1.2394	-1.1084	-0.6479	-0.1465	-1.986	-1.7035	-0.1071	0.6834	0.2609	0.4422	0.0924
YBL079W	-0.4774	-0.5204	-0.1824	-0.6949	-0.2571	0.8753	0.6938	0.1212	0.2939	0.1667	0.0735	-0.0897	-0.0594	-0.3553	-0.0106
YBL080C	0.1392	0.2811	0.1146	0.3203	0.1375	-0.4819	0.3147	0.0873	-0.7691	-0.374	NA	NA	NA	NA	NA
YBL081W	-0.5833	-0.6446	-0.5835	-0.7036	-0.881	0.8959	0.5796	0.5118	0.5939	0.8312	-0.0658	-0.3546	-0.1852	-0.437	-0.2746
YBL082C	-0.2494	0.1808	0.0116	-0.6146	-0.2582	0.1191	0.3564	-0.1767	0.1466	-0.1315	-0.2157	-0.0278	-0.0717	-0.5996	-0.2968
YBL084C	-0.4999	-0.504	-0.3029	0.6509	-0.0075	0.6458	0.8304	0.3347	-0.8981	-0.043	-0.2165	0.0833	0.1569	-0.2751	-0.2737
YBL085W	-0.2914	-0.6773	-0.1707	0.219	0.2606	0.0129	0.567	0.1766	-0.4167	-0.1836	-0.0884	-0.0554	0.1106	-0.3099	-0.1605
YBL086C	0.3378	0.1992	0.1562	1.7744	1.4471	-0.1199	-0.1838	0.0086	-1.3485	-0.9826	0.1375	0.2467	0.2962	0.167	0.4323
YBL087C	-0.035	-0.1681	-0.3468	-1.3001	-0.8	0.4942	0.0619	0.2425	1.1955	0.7929	0.3469	-0.2775	-0.0398	-0.5031	-0.5264
YBL088C	-0.3675	-0.554	-0.0592	-0.1889	-0.0271	0.6534	0.7913	-0.0736	-0.4777	-0.237	0.2831	0.1614	-0.1681	-0.1793	0.3873
YBL089W	0.0726	-0.3166	-0.0579	-0.2384	-0.2273	-0.2489	0.1502	-0.0519	-0.1113	0.1391	NA	NA	NA	NA	NA
YBL090W	-0.2726	0.3254	0.1775	0.0073	-0.1112	0.03	-0.4593	-0.106	0.404	-0.0188	0.1783	-0.507	0.1263	0.4602	-0.0798
YBL091C	-0.4101	0.1128	0.1022	0.3811	-0.0588	0.1422	-0.0366	0.0399	0.006	0.3994	-0.2322	-0.1461	0.0094	0.1997	0.0039
YBL091C-A	-0.726	-0.4012	-0.1382	0.2623	-0.1219	-0.3895	-0.1712	0.0937	0.3529	-0.0941	NA	NA	NA	NA	NA
YBL092W	0.1553	-0.0968	-0.3161	-0.9873	-0.4044	0.3985	0.1455	0.2162	0.7141	0.3656	0.2447	-0.6292	-0.1619	-0.9899	-0.8292
YBL093C	0.0956	0.3462	-0.1136	-0.0844	-0.0656	-0.096	-0.3418	-0.0021	-0.1878	0.1016	0.0572	0.2582	0.0384	0.1703	0.0215
YBL095W	-0.1188	-0.4345	0.0795	0.1429	0.1593	0.0667	0.2931	0.1817	-0.1003	-0.0386	NA	NA	NA	NA	NA
YBL097W	-0.4458	-0.7665	-0.0397	-0.7649	-0.4783	0.4299	0.5691	-0.009	0.2131	0.5785	-0.1212	0.1728	-0.0091	-0.1438	0.0311
YBL098W	0.3284	-0.3848	0.1857	-0.1431	0.2176	0.1215	0.4141	-0.1004	0.9861	0.4751	-0.0431	-0.7876	0.1225	0.2084	0.0606
YBL099W	-0.3448	-0.1751	0.0913	0.7732	0.4223	-0.1713	0.0265	0.1215	-0.4225	-0.3787	-0.3159	-0.0387	0.2175	0.4181	0.086
YBL100W-C	0.1658	-0.0949	0.0016	-0.0931	0.0662	NA	0.1725	0.037	0.154	-0.0392	NA	NA	NA	NA	NA
YBL101C	0.1534	-0.2185	-0.0699	0.8173	0.424	-0.3836	0.1376	-0.1704	-1.3655	-0.7406	0.104	0.2839	0.2581	0.1669	0.245
YBL102W	-0.1199	0.1877	-0.1668	0.0237	-0.2883	-0.1855	-0.6639	0.0945	-0.0827	0.2321	-0.0509	-0.1154	0.0113	0.3969	0.1799
YBL103C	0.0194	-0.008	-0.1801	0.6637	0.2586	-0.2846	-0.4086	0.2455	-0.8087	-0.1742	-0.0522	-0.023	-0.2016	0.0739	0.0952
YBL104C	-0.3052	-0.536	-0.2112	-0.8079	-0.4428	0.4035	0.6405	0.0267	0.681	0.5485	NA	NA	NA	NA	NA
YBL104C/YBL103C-A	NA	NA	NA	NA	NA	NA	NA	NA	NA	NA	-0.0918	-0.0794	-0.1548	0.0092	-0.0986
YBL105C	-0.3194	-0.4146	-0.2031	0.0187	-0.0551	0.359	0.4091	0.2334	-0.259	0.2462	0.0924	0.0616	-0.0171	-0.124	0.1509
YBL106C	-0.6282	0.0272	-0.3375	-1.2273	-0.762	0.1243	0.329	-0.0225	-0.7568	-0.3339	-0.2827	0.3954	-0.6673	-1.0155	-0.8876
YBL107C	0.4155	0.6336	0.2081	-0.0145	-0.0073	-0.0715	-0.6002	-0.1414	0.0467	-0.31	0.5327	0.1652	0.1438	0.4139	0.1405
YBL108C-A	NA	0.1702	NA	NA	NA	NA	NA	NA	NA	NA	NA	NA	NA	NA	NA
YBL113C	-0.3374	-0.3052	-0.3343	-0.0375	-0.4245	-0.1046	0.222	0.2582	-0.3041	0.2631	NA	NA	NA	NA	NA
YBR001C	0.4346	0.1107	0.593	2.0047	1.3881	-0.5992	-0.7221	-0.4382	-1.7819	-1.257	NA	NA	NA	NA	NA
YBR002C	0.2366	-0.3382	-0.2206	-0.6986	-0.2613	0.4333	0.6362	0.4072	0.7681	0.6823	0.3848	0.0376	-0.1297	-0.0775	0.1235
YBR003W	-0.2098	0.2189	0.0689	0.668	0.1463	0.1405	0.0949	0.0484	-0.6161	-0.2731	0.0809	0.1232	0.2878	0.5391	0.1312
YBR004C	0.6509	0.1077	-0.113	0.1675	0.6313	-0.7788	-0.2056	-0.298	-0.9574	-1.0028	NA	NA	NA	NA	NA
YBR005W	0.7074	-0.0722	-0.234	0.5557	1.1062	-0.6671	0.2064	0.0864	-0.4969	-0.9133	0.0782	0.303	-0.1295	0.0431	-0.0149
YBR006W	0.2299	1.0064	1.0629	2.6054	1.99	-1.7283	-1.5886	-0.7845	-2.4079	-2.7153	-0.4763	0.4197	0.4383	0.6936	-0.0438
YBR007C	0.1376	-0.2665	-0.1475	-0.6412	-0.3255	-0.5247	-0.0494	0.0347	0.2223	0.1695	0.0502	0.1187	0.0514	-0.2571	0.0841
YBR008C	0.0449	0.0203	-0.0553	-0.0993	0.1722	3.7163	0.7609	0.1093	0.4878	0.2568	NA	NA	NA	NA	NA
YBR009C	-0.2984	-0.4046	-0.0583	-0.1129	0.0109	-0.0455	-0.4396	0.0758	0.5899	0.1355	-0.3058	-0.349	0.0626	0.2696	0.1316
YBR010W	-0.3734	-0.2906	-0.1388	-0.849	-0.2012	0.1366	-0.1951	0.2132	1.45	0.3668	NA	NA	NA	NA	NA
YBR011C	-0.2282	-0.0046	0.1282	-0.1318	-0.0609	0.2825	0.0595	-0.1493	-0.115	-0.0828	-0.1989	0.2241	-0.0495	-0.545	-0.188
YBR013C	0.4514	0.3728	0.1824	0.3177	0.2864	-0.3675	0.0235	0.0227	-0.1091	-0.5027	NA	NA	NA	NA	NA
YBR014C	0.0207	0.0709	0.2654	0.6118	0.2793	0.193	0.0167	-0.0711	-0.1273	0.15	0.081	-0.0656	0.1076	0.1006	0.0357
YBR015C	0.1023	-0.176	-0.0281	-0.2925	0.0929	-0.1401	0.3351	-0.007	-0.0071	-0.1327	-0.0745	0.0633	0.0683	-0.0356	0.1133
YBR016W	0.1678	-0.329	-0.1803	1.3977	0.802	0.0558	-0.1004	0.1198	-0.5004	-0.5376	-1.0736	1.3009	0.1527	-0.4491	-0.3735
YBR017C	-0.2391	-0.1013	-0.0156	-0.3057	0.0093	0.4546	0.5834	-0.0607	0.0446	0.1016	0.0718	0.1151	-0.0759	-0.2956	0.0165
YBR018C	0.749	0.6926	0.2917	1.5355	1.1481	-1.5126	-1.1142	-0.3592	-1.9463	-1.4161	NA	NA	NA	NA	NA
YBR019C	1.1482	0.8226	0.3093	0.7982	0.3347	-1.2863	-1.185	-0.5293	-1.1908	-0.6514	NA	NA	NA	NA	NA
YBR020W	-0.2229	-0.0679	-0.0503	0.4492	-0.2139	NA	0.1011	NA	-0.3359	0.2231	NA	NA	NA	NA	NA
YBR021W	0.0431	-0.0113	0.2831	0.2239	0.2222	0.8803	0.8206	0.1068	0.6237	0.5284	-0.1377	0.1214	0.0354	-0.4657	-0.1849
YBR022W	0.3081	0.2251	0.1711	-0.2191	0.0372	-0.5386	-0.6636	-0.4197	0.1644	-0.4483	0.2443	0.3786	-0.0934	-0.0137	-0.2248
YBR023C	-0.0783	-0.4906	-0.3068	-0.9264	-0.4615	0.0415	0.9151	0.3035	0.5185	0.4989	-0.15	-0.205	-0.1229	-0.7545	-0.4635
YBR024W	-0.2391	0.5293	0.1074	0.9032	0.2101	-0.9867	-0.9822	-0.1987	-1.1415	-0.9089	-0.1495	0.2445	0.1875	0.4253	-0.3089
YBR025C	-0.0599	-0.0745	-0.0504	-0.619	-0.3028	0.1869	0.3832	-0.0849	0.1448	0.2208	0.0861	-0.0726	-0.0638	-0.6374	-0.4307
YBR026C	-0.4045	0.0714	0.3982	0.7034	0.1357	-0.2432	-0.2197	-0.2822	-0.5903	-0.3983	-0.4321	0.1753	0.2237	0.4612	0.1043
YBR028C	-0.5235	-0.1236	-0.0096	-0.8437	-0.5806	0.1239	-0.0888	-0.0204	0.413	0.4685	-0.3497	-0.1771	0.0004	-0.2467	0.128
YBR029C	-0.4896	-0.6878	-0.2506	-1.1476	-0.774	0.3264	0.6722	0.0521	0.9259	0.4332	-0.1739	-0.1047	-0.0884	-0.2786	-0.2781
YBR030W	-0.1674	-0.2073	-0.1182	-0.7926	-0.1675	0.9232	0.3322	0.0399	0.5634	0.4158	0.4309	0.1025	-0.0255	-0.2276	0.3909
YBR031W	0.7122	0.2133	0.0736	-0.2131	0.2836	-0.0832	-0.1816	-0.2215	-0.0954	-0.6234	0.3241	-0.3432	-0.3892	-1.1619	-0.6957
YBR033W	-0.3177	0.8636	0.2282	1.6858	1.0003	-0.8958	-1.0004	-0.2673	-1.7394	-1.3345	NA	NA	NA	NA	NA
YBR034C	-0.1357	-0.2648	-0.2654	-1.1549	-0.7535	0.6941	0.4555	0.2329	1.243	0.7656	0.2788	-0.0268	-0.2208	-0.1455	-0.1266
YBR035C	-0.1871	0.452	0.2631	0.9164	0.3692	-0.1639	-0.2519	-0.1567	0.2311	-0.0651	-0.3253	0.6474	0.0315	0.9353	0.3413
YBR036C	0.0247	0.1108	0.0087	0.2213	0.2061	-0.2009	0.0762	-0.1482	-0.2965	-0.3078	-0.148	-0.0908	-0.048	-0.2829	-0.2657
YBR037C	-0.3601	-0.0175	-0.0277	0.738	0.0965	-0.1667	-0.139	-0.0745	-0.6016	-0.3465	-0.3601	-0.2057	-0.0473	0.37	0.0042
YBR038W	-0.4158	-0.4941	-0.1792	-0.9005	-0.1915	0.4414	0.5814	0.1735	0.9847	0.3576	-0.2064	-0.348	0.0007	-0.489	-0.2473
YBR039W	-0.4351	-0.1504	0.1325	0.2794	-0.2256	0.1439	-0.0613	0.0121	0.0794	0.0872	-0.3036	-0.251	0.2131	0.3966	0.0171
YBR040W	-0.6674	-0.2628	-0.0218	-1.1424	-0.8196	-0.2544	0.1302	0.0253	0.3935	0.3754	NA	NA	NA	NA	NA
YBR041W	-0.0505	0.0085	0.0713	-0.5275	-0.1358	-0.4406	0.0878	-0.1122	0.1036	-0.1932	-0.2682	-0.0503	-0.0209	-0.1449	-0.1053
YBR042C	-0.2297	-0.1047	-0.1606	-1.5553	-0.7039	-0.0512	-0.1088	-0.1474	1.0451	0.4926	-0.0722	0.0183	-0.0444	-0.1334	0.1679
YBR043C	0.1524	0.5192	0.208	0.6287	0.199	-0.5495	-0.4948	-0.2353	0.2314	0.0503	-0.3937	0.0302	-0.1588	0.9356	0.0903
YBR044C	-0.1448	0.0178	-0.0369	-0.2128	-0.3782	-0.2025	0.0696	-0.0543	-0.1314	-0.1606	0.0949	0.033	0.1923	-0.1586	-0.1675
YBR045C	0.1545	0.4435	0.3934	0.4055	-0.4055	0.1112	-0.3412	-0.3365	-0.1453	0.0803	NA	NA	NA	NA	NA
YBR046C	0.8217	1.104	0.5466	1.5042	0.7656	-1.1666	-1.1505	-0.2576	-1.4811	-0.8791	-0.1107	0.7631	0.3885	0.236	-0.1219
YBR047W	1.3556	2.1689	0.1401	0.9293	0.5333	-1.5387	-1.6785	-0.4061	-0.6788	-1.0734	NA	NA	NA	NA	NA
YBR048W	0.3445	0.1059	-0.1494	-1.0944	-0.414	0.1481	-0.0752	0.0188	0.6391	0.2353	NA	NA	NA	NA	NA
YBR049C	-0.0329	-0.4463	0.0172	0.3978	0.2983	-0.1615	0.1565	0.0264	-0.3373	-0.1287	0.0025	-0.0047	0.0556	0.1897	0.1083
YBR050C	0.6885	0.469	0.6459	2.111	1.9507	-0.7921	-0.3017	-0.5937	-1.8475	-2.0743	NA	NA	NA	NA	NA
YBR052C	-0.3598	0.0115	0.3356	1.3998	0.6229	-0.2896	-0.3222	-0.1109	-0.9469	-0.662	-0.6306	-0.2479	0.0591	0.2445	-0.683
YBR053C	-0.1782	0.7715	0.8655	1.6194	0.9219	-1.1856	-0.8829	-0.7223	-1.3695	-0.8718	-1.0603	0.5915	0.1927	0.5335	0.2861
YBR054W	1.2298	2.716	2.3026	3.0363	3.5086	-2.8659	-2.9229	0.1842	-1.7531	-2.5784	-0.1553	0.2245	1.6614	1.4749	1.5272
YBR055C	-0.0384	0.2065	0.0455	-0.2703	-0.0177	0.3808	0.0787	0.1455	0.322	0.3896	0.0896	0.1093	0.0057	0.1314	0.2851
YBR056W	0.0833	0.4999	0.4684	1.644	1.0718	-1.3759	-0.532	-0.2876	-1.7991	-1.3963	-0.7107	0.6677	0.3176	0.3886	0.102
YBR056W-A	1.1486	-0.3109	-0.5255	-0.0858	0.4805	-0.9941	0.0601	0.1144	-0.3539	-1.3194	NA	NA	NA	NA	NA
YBR057C	-0.331	-0.352	-0.372	0.1154	-0.4584	-0.2794	-0.3277	0.0483	-0.6937	-0.1676	-0.3883	-0.4099	-0.1626	-0.1869	-0.4412
YBR058C	-0.0554	-0.127	0.0515	0.0223	0.0967	0.1835	0.2701	-0.0357	0.0265	0.0563	0.0193	0.1543	0.0466	0.0625	0.0846
YBR058C-A	0.3132	-0.2153	-0.1585	-0.1512	-0.0257	-0.2283	-0.4255	-0.0596	0.3336	-0.0516	-0.031	-0.0385	-0.0386	-0.2756	0.0903
YBR059C	-0.1355	-0.2238	-0.2357	0.461	0.2422	-0.4287	0.3179	0.3682	-0.6468	-0.3238	-0.2696	0.112	0.2027	0.0325	-0.0711
YBR060C	0.4368	0.0841	-0.0153	-0.0402	0.0992	-0.148	0.0336	0.0732	-0.1312	-0.1914	0.0742	-0.2205	-0.2947	-0.1992	-0.1696
YBR061C	-0.2134	-0.1031	-0.0477	-0.2485	-0.1793	0.7911	0.0696	-0.0038	0.5988	0.3607	0.5237	0.1118	0.1732	0.4251	0.4399
YBR062C	0.1106	-0.0274	0.1397	0.3384	0.2711	-0.0719	-0.051	-0.0335	0.0477	-0.1562	NA	NA	NA	NA	NA
YBR063C	-0.1196	0.336	0.0716	-0.254	-0.0086	0.4396	-0.2726	-0.046	0.3882	0.0178	NA	NA	NA	NA	NA
YBR065C	-0.0007	0.4153	0.2227	0.0551	0.154	0.3243	-0.5401	-0.167	-0.2426	0.0413	0.3525	0.0487	-0.0845	-0.0296	0.3111
YBR066C	-0.2331	0.4826	-0.0032	0.1754	0.5065	-1.0765	-0.8267	-0.2638	-1.3363	-1.716	NA	NA	NA	NA	NA
YBR067C	-1.3574	-0.9872	-0.6067	-0.5881	-0.0882	0.1251	0.0208	0.3301	-0.6321	-1.3072	NA	NA	NA	NA	NA
YBR068C	0.2903	-0.1261	-0.1941	0.6216	0.3557	-0.0551	0.4532	0.0091	0.0905	0.0704	-0.1183	0.152	0.0176	0.1902	0.0978
YBR069C	-0.6971	-0.7314	-0.2328	-0.6456	-0.4537	0.4493	0.5008	-0.0121	0.5421	0.4067	-0.7071	-1.0088	-0.4505	-0.3264	-1.1757
YBR070C	0.2454	0.208	0.1087	-0.2382	-0.1389	-0.1115	0.0278	0.0156	0.4847	0.7126	0.2809	0.0209	-0.2135	-0.2235	0.082
YBR071W	-0.2671	-0.3354	-0.2758	-0.5183	-0.2256	0.0015	0.2424	0.3627	0.5532	0.2288	-0.4788	0.0058	0.1445	-0.5938	0.2327
YBR072C-A	-0.5419	-0.5496	-0.1874	-0.9344	-0.604	0.2735	0.4829	0.203	0.7111	0.4975	NA	NA	NA	NA	NA
YBR072W	0.824	2.2117	2.0186	4.6023	2.6721	-3.8494	-3.5215	-1.7255	-5.3505	-4.1538	-0.4789	0.2835	0.7641	1.4653	-0.1985
YBR073W	-0.224	-0.2804	-0.043	-0.6333	-0.1918	0.4811	0.409	0.1086	0.388	0.3531	-0.096	-0.2031	-0.0684	-0.316	-0.1201
YBR074W	-0.2624	-0.2804	-0.0705	-0.44	0.0214	0.1904	0.3904	-0.08	0.0697	0.0466	NA	NA	NA	NA	NA
YBR074W/YBR075W	NA	NA	NA	NA	NA	NA	NA	NA	NA	NA	0.0354	-0.0344	0.1005	-0.0495	0.2727
YBR076W	-0.1111	-0.1669	-0.1128	0.4561	0.6074	-0.2128	0.0406	0.0675	-0.5328	-0.7415	NA	NA	NA	NA	NA
YBR077C	0.051	0.2307	0.0017	0.3549	0.2676	-0.026	-0.219	0.0879	-0.0391	-0.1304	0.0845	0.2199	0.0569	0.2662	0.0168
YBR078W	-1.0909	-0.7567	-0.2084	-1.0204	-0.906	0.4502	0.4163	0.0433	0.3323	0.2429	-0.2492	-0.1743	0.1861	-0.2658	-0.2342
YBR079C	0.0708	-0.1208	-0.2479	-0.3691	-0.1193	0.4196	0.3805	0.2095	0.5472	0.1161	0.1715	-0.1855	-0.229	-0.0832	-0.3313
YBR080C	-0.1886	-0.0633	0.0335	-0.0668	0.1602	-0.4342	-0.0263	-0.0683	-0.1881	-0.4772	-0.2822	0.1989	0.095	0.1602	-0.1169
YBR081C	-0.2139	-0.3627	-0.0646	-0.0577	0.0371	0.2351	0.4525	0.1996	-0.3476	-0.1612	-0.0675	0.0784	-0.0175	-0.0812	-0.2134
YBR082C	0.1466	0.2741	0.1225	0.5939	0.3218	-0.0332	-0.0488	-0.3682	-0.6354	-0.561	NA	NA	NA	NA	NA
YBR083W	-0.3849	-0.5947	-0.0817	0.6852	0.2095	0.2135	0.785	0.1632	-0.3412	0.4155	-0.2602	-0.6831	-0.1233	0.4373	0.2059
YBR084C-A	0.1643	-0.069	-0.2432	-0.9101	-0.5309	0.3076	0.1213	0.2411	0.9343	0.6964	0.242	-0.2747	-0.0885	-0.8122	-0.7906
YBR084W	-0.0224	-0.5853	-0.1937	-0.9149	-0.095	0.8433	0.8047	0.142	0.9802	0.5428	0.3429	-0.7513	-0.1116	-0.1791	0.1401
YBR085C-A	0.6684	0.5235	0.373	2.2157	1.7151	-0.8919	-0.8375	-0.209	-2.2649	-1.5435	-0.2733	0.6974	0.4098	0.3763	0.6962
YBR085W	0.7619	0.8246	-0.3012	-2.3331	-1.1576	-0.8896	-0.4839	0.0903	0.5226	-0.4257	1.1792	0.5478	0.1088	-0.3301	-0.4143
YBR086C	-0.5061	-0.3789	-0.1469	-0.3505	-0.0786	-0.18	0.4019	0.0927	-0.2885	-0.3787	-0.5379	-0.0375	-0.0635	-0.3274	-0.7652
YBR087W	0.544	0.0927	0.0634	0.0483	0.15	-0.2185	-0.2	-0.3097	0.4896	-0.0206	0.2897	0.0385	0.0483	0.3768	0.1449
YBR088C	-0.1245	-0.8691	-0.2412	-0.3245	-0.4695	0.1807	0.6187	0.2338	0.8595	0.4591	-0.1715	-0.0032	-0.0895	0.3091	-0.2333
YBR089C-A	0.263	0.2294	0.0049	0.1872	0.3567	-0.1194	-0.0027	0.2579	0.304	0.1744	NA	NA	NA	NA	NA
YBR090C	0.0133	0.0736	-0.1433	0.1405	0.144	-0.3292	-0.1248	0.0509	-0.7277	-0.2081	NA	NA	NA	NA	NA
YBR091C	0.2225	0.2751	-0.1872	-0.2562	-0.4285	0.1916	-0.6493	0.1164	0.502	0.5196	0.667	-0.3742	-0.1551	0.449	0.066
YBR092C	-0.768	-0.6371	-0.2022	-0.9924	-0.0055	0.8166	0.8355	0.1817	0.685	0.2763	NA	NA	NA	NA	NA
YBR093C	-0.5574	0.0647	1.9559	-0.1487	1.8052	2.7651	0.3478	1.4752	1.6325	-1.3338	0.1758	0.8914	3.0007	0.192	2.0817
YBR094W	0.0562	0.1712	0.0108	-0.3514	-0.0142	0.0654	0.0278	-0.0352	0.266	0.0322	0.0373	0.2065	-0.0088	0.0052	0.056
YBR095C	0.1629	0.2853	0.1888	0.5141	0.3201	0.1755	-0.0305	-0.0805	-0.1525	-0.0018	0.184	0.065	0.0384	0.0953	0.0022
YBR096W	-0.0644	-0.1938	-0.0338	-0.4195	-0.3242	0.0152	0.0411	-0.1234	0.2476	-0.1284	0.2415	-0.0205	0.1109	0.0042	-0.3112
YBR097W	-0.0863	-0.1495	0.1282	0.1913	0.158	0.1864	0.6307	-0.1484	-0.4243	-0.363	-0.2359	0.2659	0.0488	-0.5549	-0.3726
YBR098W	-0.1427	-0.0259	0.0624	-0.0829	-0.1867	-0.4031	-0.5352	-0.2081	-0.5396	-0.042	NA	NA	NA	NA	NA
YBR101C	1.1191	0.2229	0.1806	2.1756	1.4657	-0.6222	0.1669	-0.3707	-2.3405	-1.1224	0.4895	0.441	-0.2649	-0.295	0.1265
YBR102C	-0.011	0.1297	0.1633	-0.1182	0.1807	0.0055	-0.0689	-0.1087	0.0687	-0.1216	0.0419	0.086	0.1413	0.0445	0.0077
YBR103W	-0.2153	0.3017	0.2477	0.1597	0.1274	0.2206	-0.386	-0.2217	-0.0475	-0.0879	-0.0679	0.4059	0.1288	0.0961	0.0521
YBR104W	0.2773	0.2263	0.0484	-1.1012	-0.3114	0.5559	-0.1309	0.0727	1.9112	1.1897	0.3876	-0.471	-0.0709	0.6828	0.3762
YBR105C	0.8193	1.1606	0.6324	2.4065	1.7285	-1.2886	-1.5618	-0.7003	-2.5463	-2.2261	NA	NA	NA	NA	NA
YBR106W	-0.0057	0.2001	-0.0617	-1.008	-0.8026	0.1934	0.0529	-0.2263	0.3893	0.35	-0.0395	-0.1955	-0.2539	-0.8624	-0.5786
YBR107C	0.2466	0.278	-0.0388	0.3871	0.347	-0.1872	-0.3361	0.1611	-0.5471	-0.3511	NA	NA	NA	NA	NA
YBR108W	-0.0059	0.1749	0.0942	0.9093	0.4889	-0.4949	-0.2333	0.0094	-1.1767	-0.5357	-0.2759	0.314	0.2145	0.0855	-0.1243
YBR109C	0.015	0.1231	0.009	0.0014	0.0253	0.0309	-0.2082	-0.0899	0.1903	0.0742	-0.3817	-0.1662	-0.0366	-0.0404	0.084
YBR110W	-0.0448	0.459	0.1682	-0.375	-0.106	-0.59	-0.4431	-0.4692	-0.2711	-0.4183	-0.3977	-0.0654	0.0484	-0.3225	-0.2392
YBR111C	0.164	0.4401	0.2831	0.6598	0.5582	-0.1881	-0.2802	0.0545	-0.1981	-0.2974	-0.167	0.3128	0.162	0.0882	-0.1155
YBR111W-A	0.1754	0.1348	-0.0807	0.6616	0.3957	0.2897	-0.321	0.2081	0.1483	0.0359	0.0431	0.1772	0.2338	0.5569	0.2362
YBR112C	-0.2339	-0.5206	-0.2199	0.2661	0.117	0.2682	0.4929	0.1776	-0.5074	-0.1564	-0.222	-0.1453	0.0878	-0.1	-0.0507
YBR114W	0.3242	-0.1251	0.0856	0.5702	0.4766	-0.0308	-0.0808	0.0351	-0.5493	0.1399	0.1426	-0.5721	-0.0258	-0.0746	-0.023
YBR115C	-0.0294	0.0673	-0.1845	0.4134	0.3006	-0.3335	0.1886	0.2005	0.5728	0.0261	-0.2813	0.2106	-0.0138	0.7068	0.435
YBR117C	0.2156	0.6948	0.433	3.6699	1.8191	0.0155	-0.7547	-0.2429	-3.3931	-1.6325	NA	NA	NA	NA	NA
YBR118W	0.3392	0.1451	0.0139	-0.4712	0.2249	0.0328	-0.2922	0.1213	0.654	0.0156	NA	NA	NA	NA	NA
YBR119W	0.2192	0.088	0.0021	0.7787	0.42	-0.1907	-0.1425	0.0996	-0.483	-0.2471	0.0915	0.0207	0.1357	0.4118	0.162
YBR120C	0.1635	0.0921	0.1255	0.6317	0.4073	-0.4351	-0.6789	0.151	-0.6475	-0.6876	0.1294	0.0239	0.2124	0.3651	0.0433
YBR121C	-0.0739	0.0173	-0.0341	-0.4919	-0.1981	0.3052	0.1888	-0.0629	0.4674	0.0319	-0.0778	-0.0418	-0.0198	-0.0746	-0.255
YBR122C	0.1606	0.6488	0.2346	0.4242	0.0627	-0.5402	-0.9269	-0.2507	-0.393	-0.1651	NA	NA	NA	NA	NA
YBR123C	-0.3167	-0.1659	-0.12	-0.0735	-0.0606	0.0537	0.0408	0.2031	0.0063	0.0961	-0.2027	0.0127	0.059	-0.0188	0.0798
YBR125C	0.0709	-0.1403	-0.1724	-0.0942	-0.2334	0.2825	0.3029	0.1112	0.0929	0.1666	0.268	0.0082	-0.0572	0.0315	0.0917
YBR126C	-0.067	0.4965	0.2889	2.148	1.6389	-1.2026	-0.5578	0.1664	-1.4209	-1.4514	-0.3625	0.5214	0.316	0.8137	0.5217
YBR126W-A	-0.3796	0.0231	0.3031	1.2378	0.8535	-0.234	-0.3202	0.0178	-0.9372	-0.5203	NA	NA	NA	NA	NA
YBR127C	-0.2617	0.0533	0.1074	-0.3677	0.0719	0.0385	0.1224	-0.0225	-0.0419	-0.3045	-0.2475	0.1538	0.0603	-0.3826	-0.2755
YBR128C	-0.0988	0.2985	0.3388	1.4087	0.9106	-0.1645	-0.5158	-0.2187	-1.336	-0.855	NA	NA	NA	NA	NA
YBR129C	-0.441	-0.7442	-0.3956	0.0355	-0.45	0.036	-0.0531	0.138	0.0469	0.2477	-0.0098	-0.1659	-0.011	0.0271	-0.2666
YBR130C	0.0906	-0.0274	-0.0325	-0.5765	-0.4085	-0.3627	-0.131	0.0513	0.574	0.4442	0.082	0.0152	-0.0656	0.0066	0.034
YBR131W	0.0784	0.0709	-0.0672	-0.38	-0.164	0.1648	-0.1661	-0.0904	-0.1058	-0.1142	0.4856	0.2566	0.1383	0.1336	0.0897
YBR132C	-0.0784	0.0808	0.7021	3.2369	2.0806	-1.577	-0.7681	-0.5499	-2.7688	-2.3067	-0.2002	0.4642	0.4949	0.6169	0.1466
YBR133C	-0.3612	-0.0692	-0.1038	-0.6534	-0.326	0.6738	0.3485	-0.0423	0.3467	0.2451	0.1577	0.2214	0.0167	0.0621	0.1813
YBR135W	0.1946	-0.0775	-0.0785	-0.1986	-0.3723	0.1784	0.0672	0.034	0.1526	0.2231	0.1072	0.1554	0.0508	-0.0837	-0.3837
YBR136W	-0.3522	-0.5637	-0.0486	-0.1586	-0.0442	0.4715	0.5404	-0.0913	-0.4826	-0.1046	-0.2018	-0.1944	-0.3586	-0.3829	0.057
YBR137W	0.5175	0.2815	0.447	0.7078	0.4814	-0.2495	-0.3421	-0.2743	-0.1881	-0.186	0.1304	0.2305	0.1975	0.5014	0.2777
YBR138C	-0.3704	0.0067	0.0797	0.5748	0.1458	-0.3117	-0.4271	-0.0619	-0.743	-0.1203	NA	NA	NA	NA	NA
YBR139W	-0.4095	0.0007	0.4112	2.2809	1.3075	-1.0744	-0.3695	-0.1037	-1.6679	-1.2084	-0.4344	0.3539	0.5313	0.985	0.6186
YBR140C	-0.856	-0.6486	-0.2123	0.214	-0.0205	0.5359	0.8801	0.1657	-1.0749	-0.1366	-0.2231	0.068	0.0145	-0.4133	-0.1072
YBR141C	-0.0302	0.1253	0.2377	-0.3475	0.065	1.1173	0.1264	0.0727	0.7779	0.8224	NA	NA	NA	NA	NA
YBR142W	-0.3553	-0.1414	-0.133	-0.6207	-0.1999	1.0157	0.4883	0.0257	0.5742	0.3524	0.3515	-0.0632	-0.0198	0.0408	-0.168
YBR143C	-0.0337	-0.1337	-0.1082	-0.5363	-0.2675	0.1723	0.0358	0.1093	0.8994	0.4819	-0.051	-0.083	-0.0426	0.125	0.3193
YBR145W	0.3958	1.2732	-0.04	0.8029	0.3963	-0.8789	-0.6389	0.3347	0.6559	-0.421	-0.4966	1.5975	-0.0681	1.1548	0.0383
YBR146W	-0.3279	0.4938	0.1204	-0.2689	-0.5404	-0.4226	-0.7004	-0.1184	-0.0952	0.0675	0.1915	-0.9793	-0.0221	-0.3113	0.1715
YBR147W	0.4875	1.1176	0.2739	4.076	2.3819	-1.2025	-1.4162	-0.1031	-2.7412	-2.6709	NA	NA	NA	NA	NA
YBR148W	0.1796	0.3231	0.2053	-0.3316	-0.5111	-0.2664	-0.6147	-0.2505	-0.5238	0.0242	NA	NA	NA	NA	NA
YBR149W	0.0329	0.664	0.734	1.8694	1.4133	-0.6421	-0.6213	-0.5066	-0.93	-0.9279	-0.3229	0.8501	0.4143	0.839	0.7593
YBR150C	0.5884	-0.3447	0.0527	0.7404	1.0649	-0.6131	0.5643	0.0452	-1.457	-1.0227	0.1303	-0.0452	-0.3516	-1.0297	-0.0166
YBR151W	-0.0864	0.1447	0.2135	0.1178	0.1283	0.1632	0.1026	-0.1084	0.5658	0.2961	-0.1162	0.0086	-0.0511	0.0017	-0.0005
YBR152W	-0.1829	-0.1621	-0.2257	-0.1071	-0.0952	0.1779	0.0307	0.4187	0.0317	0.4243	NA	NA	NA	NA	NA
YBR153W	0.2697	-0.3286	-0.1221	0.0207	-0.0297	0.1412	0.1139	0.1543	0.3628	0.4277	0.2627	-0.2679	-0.3443	0.2195	0.1417
YBR154C	0.1988	0.0127	-0.0277	-0.387	-0.1584	0.3535	0.0107	-0.0163	0.3774	0.1253	0.0583	-0.3423	-0.332	-0.64	-0.2621
YBR155W	-0.5673	0.02	-0.0954	-0.9739	-0.8348	0.8684	0.0035	0.1024	0.9372	0.9021	0.1732	-0.118	-0.2152	-0.2351	-0.2315
YBR156C	-0.1785	-0.3422	-0.0451	-0.3455	-0.1109	0.2573	0.0264	0.0675	0.2845	0.2232	NA	NA	NA	NA	NA
YBR157C	-1.1058	-0.8767	0.1528	-0.091	-0.05	-0.9637	-0.2812	0.1718	-0.1499	-0.6174	NA	NA	NA	NA	NA
YBR158W	-0.7392	-0.7341	-0.0951	-0.6796	-0.665	0.5117	0.6174	0.4027	0.5478	0.7041	-0.2633	-0.5499	-0.3045	-0.8128	-0.6087
YBR159W	-0.1193	-0.0054	0.0414	-0.4571	-0.3434	0.0945	0.0769	-0.0296	0.5641	0.2179	-0.1358	-0.0051	0.0471	-0.0217	-0.0933
YBR160W	0.1494	0.0104	0.0198	0.1176	-0.1007	0.0148	0.2966	-0.0073	-0.0288	0.4891	0.1128	0.277	0.1115	0.0912	0.1687
YBR161W	-0.1063	-0.1754	-0.0248	0.2675	-0.0476	0.2202	0.3588	0.4304	-0.0794	0.2759	NA	NA	NA	NA	NA
YBR162C	-0.7267	-0.3185	-0.2608	-0.1284	-0.3696	0.4636	0.3878	0.155	-0.0278	-0.1553	-0.5945	0.0283	-0.1697	0.2408	-0.3492
YBR162W-A	0.1824	-0.0266	-0.0944	-0.3323	-0.163	0.0861	-0.1749	0.0633	0.3682	0.3327	NA	NA	NA	NA	NA
YBR163W	-0.2962	-0.3867	-0.3819	-0.5782	-0.2874	0.2753	0.0971	0.1552	0.3136	-0.1088	-0.3486	-0.3776	0.0616	0.2557	0.2969
YBR164C	-0.3958	-0.1568	-0.0774	-0.2203	-0.2792	0.566	0.1566	0.0351	0.3001	0.4293	-0.4169	-0.0616	-0.2013	-0.2838	0.0069
YBR165W	0.3554	0.133	-0.0145	0.5763	0.3456	-0.0751	-0.2527	-0.0471	-0.3963	-0.2555	NA	NA	NA	NA	NA
YBR166C	0.4018	0.1127	0.073	0.0057	0.1727	-0.0949	-0.0622	-0.0513	0.3517	0.1829	0.2199	-0.1314	0.039	0.1805	0.2158
YBR167C	0.4326	-0.0436	-0.0756	0.5254	0.2041	0.0505	0.4117	0.0544	0.4452	0.0491	0.119	-0.0538	-0.2063	0.3437	0.0591
YBR168W	-0.3678	-0.1185	0.0307	-0.0162	-0.3292	-0.3294	-0.3441	-0.4898	-0.7458	-0.4433	NA	NA	NA	NA	NA
YBR169C	1.0148	1.3189	1.0139	3.1744	2.5351	-3.3681	-1.4055	-0.5853	-3.29	-2.9293	-1.0639	0.876	0.5697	0.5395	0.162
YBR170C	0.1926	-0.07	0.0095	0.0859	-0.0495	0.0275	0.0886	0.0348	-0.3449	0.2041	0.3583	0.3796	0.0903	0.1894	0.2847
YBR171W	-0.0055	-0.2163	-0.1326	-0.3292	-0.3009	0.0773	0.1891	0.1157	0.7025	0.6415	-0.229	-0.1534	-0.1175	-0.1251	-0.0213
YBR172C	0.339	-0.0315	-0.0805	-0.3292	-0.1822	-0.1717	0.0858	0.1406	-0.1854	0.3881	0.2077	-0.1197	-0.0497	-0.5059	-0.0279
YBR173C	0.4301	0.0901	-0.0594	0.3733	0.1471	-0.0513	-0.1197	-0.1931	-0.0863	-0.1402	0.5675	0.7107	0.1582	1.3595	0.8771
YBR175W	0.0697	-0.3524	-0.1642	-0.7552	-0.4047	0.406	0.5252	0.1866	1.1748	0.6975	0.2441	0.1283	-0.0444	0.3426	0.2308
YBR176W	-0.219	0.085	0.0994	-0.5387	-0.5529	0.1545	-0.1275	-0.111	0.5738	0.6356	0.4032	-0.4119	0.0256	0.0261	-0.0367
YBR177C	-0.7524	-0.6012	0.2033	0.4215	0.5184	0.4118	0.4176	-0.003	0.4007	-0.0515	-0.5465	-0.0831	0.2878	0.7237	0.4142
YBR179C	-0.2319	0.0385	0.1103	0.208	0.0568	0.1496	-0.1173	-0.112	-0.4018	-0.0769	-0.1881	-0.1725	0.0144	-0.1994	0.0157
YBR180W	-0.5525	-0.3293	-0.2747	-0.4209	-0.9074	0.4499	0.1996	0.2403	0.2315	0.7861	NA	NA	NA	NA	NA
YBR181C	0.0045	-0.1385	-0.1885	-1.4654	-0.7646	0.6058	0.1782	0.0587	1.5381	0.9037	NA	NA	NA	NA	NA
YBR182C	1.2036	0.8121	-0.2293	-0.5025	0.0524	-1.735	-1.1272	-0.0534	-0.5271	-0.777	NA	NA	NA	NA	NA
YBR182C-A	-0.1358	-0.5264	0.0086	-0.4174	0.0022	-0.1544	0.3736	-0.0397	0.1888	-0.0729	NA	NA	NA	NA	NA
YBR183W	0.9875	0.4297	1.0732	2.381	2.3768	-1.2666	-0.1832	-0.4855	-1.0185	-1.3925	NA	NA	NA	NA	NA
YBR184W	0.1025	-0.0357	0.3966	-0.6485	-0.1925	-0.3884	-0.8504	-0.4593	0.1237	-0.0822	NA	NA	NA	NA	NA
YBR185C	0.0377	0.3276	0.1071	0.2472	-0.1153	-0.3804	-0.5081	-0.1257	0.1929	-0.2047	NA	NA	NA	NA	NA
YBR186W	0.3436	-0.0751	0.044	0.475	0.0189	0.5106	0.0962	0.0663	-0.2021	0.0441	NA	NA	NA	NA	NA
YBR187W	-0.4604	-0.3945	-0.1713	-1.409	-0.6931	0.0036	0.154	0.0005	0.9629	0.4856	NA	NA	NA	NA	NA
YBR188C	0.0736	-0.0156	0.0241	0.2696	-0.1932	-0.1792	-0.1182	0.0188	0.3969	0.2911	0.0812	0.2299	-0.0035	0.1432	-0.072
YBR189W	-0.338	-0.1465	-0.1827	-0.987	-0.4531	0.545	0.2639	0.1594	0.6561	0.2642	NA	NA	NA	NA	NA
YBR191W	0.1457	-0.0288	-0.1824	-0.9199	-0.2384	0.3114	-0.022	0.0569	0.7074	0.3006	0.1674	-0.5455	-0.1982	-1.1344	-0.7037
YBR192W	-0.2016	-0.1151	-0.172	-1.0534	-0.781	0.0374	0.1242	0.4634	0.8411	0.751	0.1686	-0.6005	0.1095	0.0093	0.1364
YBR193C	0.1647	0.1247	-0.0486	0.6994	0.2606	-0.0887	-0.1579	0.0543	-0.4573	-0.353	0.255	-0.1293	0.202	0.3979	0.2326
YBR194W	0.7676	0.5192	-0.1316	0.2166	-0.0643	-0.1252	-0.4365	0.116	-0.0392	0.3206	0.0652	-0.2146	-0.0281	0.1089	0.0002
YBR195C	-0.2884	-0.1747	-0.0499	-0.8706	-0.5987	0.588	-0.043	0.2449	1.1486	0.862	0.0397	0.0283	0.2183	0.1227	0.0443
YBR196C	0.0427	-0.0063	0.0357	-0.4618	0.1276	-0.4008	0.0509	-0.1728	0.2871	-0.7983	-0.3994	0.2394	-0.0674	-0.0294	-0.5494
YBR196C-A	0.037	-0.7891	-0.3821	-0.871	-0.12	0.0281	NA	NA	NA	0.1623	NA	NA	NA	NA	NA
YBR196C-B	-0.4201	-0.3977	-0.3191	-0.6744	-0.1033	NA	NA	NA	NA	NA	NA	NA	NA	NA	NA
YBR197C	0.0636	0.2496	0.1306	0.3739	0.0001	-0.1935	-0.4632	-0.1305	-0.0528	0.2935	0.1882	-0.0144	0.2485	0.3463	0.3286
YBR198C	-0.1053	-0.2687	-0.0833	-0.0935	0.0242	0.1456	0.2998	0.065	-0.1595	0.0201	0.0816	-0.1165	-0.0269	-0.1328	0.0097
YBR199W	-0.0451	0.13	0.1124	0.3622	0.1228	-0.5933	0.0252	-0.1547	-0.5297	-0.2919	-0.5906	0.0947	0.0293	-0.2319	-0.2353
YBR200W	-0.0138	0.1097	0.0114	-0.1013	0.0125	-0.2831	-0.2281	-0.1868	-0.0783	-0.3268	-0.0791	0.1559	-0.0452	-0.0731	-0.0187
YBR201C-A	0.1796	-0.1304	-0.2799	0.387	0.2966	-0.8508	-0.4868	0.0427	-0.9661	-0.9352	NA	NA	NA	NA	NA
YBR201W	0.4164	-0.0003	-0.039	-0.1469	-0.1041	-0.5368	-0.075	-0.0889	-0.0749	-0.389	NA	NA	NA	NA	NA
YBR202W	-0.2639	-0.4722	-0.3601	-0.6691	-0.383	0.405	0.6034	0.3625	0.7483	0.3893	0.0361	-0.0011	-0.04	0.2124	0.1578
YBR203W	1.0712	0.6658	-0.0907	1.6234	1.2949	-1.0074	-0.2637	0.5238	-1.3144	-1.2608	NA	NA	NA	NA	NA
YBR204C	0.0274	0.2101	0.2395	0.6727	0.0052	-0.5169	-0.2881	-0.0061	-0.5382	-0.1294	-0.0972	0.3276	0.077	0.2033	-0.0193
YBR205W	-0.3376	-0.0666	-0.0332	-0.8198	-0.4501	-0.1198	0.0732	-0.1825	0.4527	0.0947	-0.3949	-0.0543	0.0668	-0.1239	-0.1444
YBR207W	-0.0441	0.4963	-0.1579	0.2408	0.2746	-0.9017	-0.5735	-0.2151	-0.6321	-0.8008	-0.3737	0.4686	0.0375	0.0491	0.048
YBR208C	-0.9555	-0.4752	-0.3627	0.5139	-0.2362	-1.0631	0.9601	0.8719	-0.9215	-1.1636	-0.6789	0.392	0.6315	0.4005	-0.2107
YBR210W	0.3194	-0.0336	-0.0899	-0.2999	-0.4357	-0.3016	-0.4302	-0.2254	0.2562	-0.058	0.5522	0.0882	0.3072	0.5136	0.0952
YBR211C	0.0695	-0.0561	-0.0844	0.5921	0.1531	-0.2208	-0.3528	0.024	-0.4472	-0.1141	-0.1821	0.2126	-0.0353	0.2766	0.2648
YBR212W	-0.3314	-0.4527	-0.2229	0.9508	0.0855	0.3464	0.2712	0.279	-0.8598	-0.117	-0.1061	-0.1326	0.0792	0.0291	-0.7186
YBR213W	0.2556	0.256	0.2072	-0.4883	-0.1416	0.0103	-0.2278	0.0275	0.566	0.0967	-0.0232	-0.1123	-0.149	-0.2099	-0.1827
YBR214W	0.3984	0.7774	0.4205	2.9126	1.9775	-1.9159	-1.3631	-0.4662	-2.8536	-2.6361	-0.4445	0.3759	0.4856	0.7459	0.0759
YBR215W	-0.2804	-0.2166	-0.1681	-0.146	-0.3668	0.1367	0.0476	0.1861	0.1025	0.463	-0.1799	0.0378	0.1205	-0.0725	-0.2283
YBR216C	0.1741	0.0407	0.1356	0.6132	0.5523	-0.0237	-0.0445	-0.1676	-0.3039	-0.3605	0.1685	0.0985	0.0824	0.1804	0.1388
YBR217W	0.641	0.4058	0.0629	0.266	0.4379	-0.9365	-0.7144	-0.1069	-0.5035	-0.5491	NA	NA	NA	NA	NA
YBR218C	0.0796	-0.0087	0.0821	0.8443	0.7904	-0.0044	0.3583	0.2247	0.5408	-0.0605	-0.4865	-0.0436	0.4178	0.9932	0.5146
YBR219C	-0.0373	-0.0365	-0.0182	-0.0244	-0.0731	NA	NA	NA	0.0853	NA	NA	NA	NA	NA	NA
YBR220C	-0.2492	-0.1645	-0.1022	-0.7177	-0.4254	0.0681	0.1697	-0.0059	0.326	0.2308	-0.5168	-0.3393	-0.327	-0.6702	-0.3082
YBR221C	0.1189	0.098	0.158	-0.2458	-0.1625	0.0958	0.0779	-0.1886	-0.1732	-0.4088	0.0425	-0.071	0.0868	-0.3858	-0.308
YBR221W-A	0.0316	0.0258	NA	NA	NA	NA	NA	NA	NA	NA	NA	NA	NA	NA	NA
YBR222C	-0.2115	0.0768	0.0557	-0.5479	-0.1963	-0.8342	-0.1663	-0.1038	-0.19	-0.5109	-0.46	0.2033	0.0677	-0.2341	-0.4002
YBR223C	0.1848	0.1542	0.1083	0.2992	0.3272	-0.2752	-0.3083	-0.3449	-0.6676	-0.4959	NA	NA	NA	NA	NA
YBR225W	-0.146	-0.174	-0.1905	0.9747	0.5293	0.1413	0.3505	0.4325	-0.9414	-0.5237	-0.0252	0.0597	0.078	-0.1726	-0.1962
YBR227C	-0.1872	0.0229	-0.0416	-0.4356	-0.1721	0.0714	0.1168	-0.0985	0.4444	0.0393	0.1367	-0.1022	0.0829	0.1424	0.0379
YBR228W	0.2912	0.2873	0.125	0.7869	0.4302	0.48	0.364	0.1788	0.48	0.4365	NA	NA	NA	NA	NA
YBR229C	-0.7016	-0.3771	-0.1224	-0.4745	-0.2452	0.0891	0.2844	0.0239	-0.1449	-0.0658	-0.3624	0.0025	0.1024	-0.1837	-0.1298
YBR230C	0.3217	-0.1416	0.4134	2.947	1.7587	-0.3965	-0.251	-0.1018	-1.5421	-1.2685	-1.0956	-0.1914	1.0432	0.5307	-0.5273
YBR230W-A	-0.2696	0.137	0.3848	1.3875	0.5989	-0.1929	-0.3044	-0.1277	-0.7931	-0.9664	NA	NA	NA	NA	NA
YBR231C	-0.123	-0.2381	-0.1799	-0.2566	-0.362	-0.3878	-0.0902	0.015	-0.1115	0.1468	-0.1334	-0.3637	-0.3713	-0.2551	-0.2221
YBR233W	-0.2435	-0.3179	-0.1571	-0.0227	-0.3523	0.3339	0.2237	0.2778	0.1245	0.2577	0.2204	0.0725	0.1614	0.2035	-0.0814
YBR233W-A	-0.1854	-0.1343	-0.2087	-0.2986	-0.8044	-0.0599	-0.2919	0.3074	0.479	0.8095	-0.1908	-0.419	-0.0052	0.1533	-1.1336
YBR234C	0.1147	0.2861	0.294	0.5083	0.2716	-0.3732	-0.4562	-0.3831	-0.2138	-0.2641	-0.2	0.0024	0.1606	0.1957	-0.1305
YBR235W	-0.0976	-0.118	-0.053	-0.1297	0.0275	0.0935	0.1617	0.0901	0.1162	0.0743	0.2817	0.279	0.1096	-0.124	0.0779
YBR236C	0.1491	0.2737	0.2331	0.2028	0.1709	-0.3902	-0.323	-0.2157	0.0241	0.072	-0.0549	0.3136	0.0423	0.3523	0.2031
YBR237W	-0.2275	0.0081	0.0042	0.2125	0.0412	0.5546	-0.0279	0.0316	-0.0984	0.3765	0.5576	0.8187	0.2733	0.0775	0.7118
YBR238C	-0.3931	-0.4774	-0.3838	-0.7288	-0.231	1.0471	0.8707	0.3935	0.8941	0.0739	0.1841	-0.0266	-0.0768	-0.1863	-0.1659
YBR239C	-0.7379	-0.286	-0.4021	-0.7683	-0.7919	0.5561	-0.0219	0.3042	0.6044	0.7588	NA	NA	NA	NA	NA
YBR240C	0.2022	0.0153	-0.1732	-0.3418	-0.2077	-0.7127	-0.3163	0.0497	0.2458	-0.3744	NA	NA	NA	NA	NA
YBR241C	-0.2074	0.4445	0.3208	1.5718	0.8108	-0.6402	-0.4235	-0.5099	-1.3199	-1.3422	NA	NA	NA	NA	NA
YBR242W	-0.3992	-0.2158	-0.1536	-1.0141	-0.5429	0.7375	0.1821	0.2587	0.8625	0.9574	0.089	-0.291	-0.2295	-0.5575	0.0809
YBR243C	-0.3745	-0.2394	0.1835	-0.3688	-0.157	-0.1114	0.0523	-0.4572	-0.048	-0.1294	NA	NA	NA	NA	NA
YBR244W	-0.2165	-0.8002	-0.5286	-0.9967	-0.4241	0.2456	0.1863	0.1906	0.9819	0.8667	0.0522	0.0165	-0.4211	-0.4284	-0.2609
YBR245C	-0.3265	-0.3611	-0.1768	-0.4743	-0.106	0.2608	0.5844	0.2522	0.4669	0.4106	-0.1489	0.0216	-0.0233	-0.0322	-0.083
YBR246W	0.1692	0.2216	0.0007	-0.1963	-0.0597	0.0223	-0.0214	-0.1462	-0.1388	-0.2223	0.3233	0.1326	-0.1981	-0.2526	-0.0426
YBR247C	-0.1213	-0.1221	-0.0447	-1.2747	-0.2179	0.923	0.2508	-0.0698	1.4811	0.395	0.4617	-0.4211	-0.2013	-0.1918	-0.1605
YBR248C	-0.2539	-0.0873	-0.1634	-0.5528	-0.2029	0.2148	0.3552	0.1372	1.2905	0.523	-0.4465	0.2445	-0.2291	0.2863	-0.0557
YBR249C	0.614	0.5004	0.042	0.69	0.7569	-0.1307	0.0913	-0.1043	0.6135	-0.2427	0.1348	0.3292	-0.1261	0.8069	0.3866
YBR250W	0.698	0.1664	0.292	0.2064	0.1235	-0.2031	-0.0008	-0.0985	-0.0679	-0.3274	NA	NA	NA	NA	NA
YBR251W	0.0322	0.3511	0.1646	0.4622	0.1074	-0.1376	-0.3221	-0.0775	-0.4436	-0.4176	0.4503	-0.9859	-0.01	0.3525	0.2523
YBR252W	-0.2436	-0.3643	-0.1295	-0.8001	-0.7171	0.4063	0.0726	0.1267	1.4545	0.8408	0.1951	-0.0355	-0.2028	0.0437	-0.2178
YBR253W	0.1865	0.1634	-0.0206	0.1225	-0.1429	0.0741	-0.1712	0.0342	0.0683	0.5203	0.2002	-0.0001	0.0279	0.1099	-0.123
YBR254C	0.1551	-0.015	-0.0571	-0.0568	-0.2657	0.1862	-0.0836	-0.0792	0.7366	0.3706	-0.1365	0.0978	-0.2625	-0.2401	-0.4018
YBR255C-A	-0.0771	-0.0613	-0.1877	0.278	-0.0569	-0.4587	-0.2966	0.237	0.0188	-0.188	-0.3797	-0.2365	0.1643	0.7509	0.0606
YBR255W	-0.0692	0.1413	0.108	0.3722	0.2311	0.3732	0.3532	0.0907	-0.0745	0.0265	0.2205	-0.0239	0.2678	-0.1288	-0.0396
YBR256C	0.3844	0.7077	0.0743	1.065	0.4688	-0.5027	-0.552	0.0483	1.1623	0.349	-0.2397	0.4192	-0.0369	1.6656	0.7968
YBR257W	0.4476	0.2397	0.1078	0.2521	0.3793	-0.1074	-0.3442	0.0155	0.1836	-0.0356	0.2257	-0.0034	-0.009	-0.1527	0.1542
YBR258C	0.137	0.2884	-0.1494	0.4692	-0.2483	-0.3999	-0.4267	0.1599	0.1766	0.316	-0.1967	0.2813	-0.0814	0.4991	-0.0949
YBR259W	-0.1862	0.0274	-0.0339	-0.3837	-0.4083	0.164	-0.0265	-0.0872	0.2089	0.4559	NA	NA	NA	NA	NA
YBR260C	-0.1459	-0.1599	-0.1267	0.0265	0.0394	0.1185	0.5446	0.0543	0.0917	0.0635	0.0274	0.2767	0.0678	0.158	-0.0489
YBR261C	-0.1094	0.1551	-0.0298	-0.6343	-0.5001	0.4913	0.2539	0.0379	1.0394	0.8613	0.2473	0.2381	-0.1609	0.0812	-0.0439
YBR262C	-0.3038	0.1472	-0.0726	0.403	-0.3617	-0.5117	-0.2657	0.1883	0.1831	0.122	0.1147	-0.084	-0.0918	0.5382	-0.0911
YBR263W	-0.3747	-0.1955	-0.0676	-0.3841	-0.0853	0.2756	0.4795	-0.0033	0.0779	-0.0271	-0.3271	-0.2659	-0.1086	-0.4417	-0.2897
YBR264C	-0.0803	0.1239	0.0336	0.3996	0.2481	0.1153	-0.1987	0.0407	0.0639	-0.0469	-0.0287	0.0823	-0.0103	0.4842	0.3699
YBR265W	-1.7013	-1.2136	-0.7359	-0.5907	-1.1851	1.0006	0.5053	0.4642	0.3774	0.9478	-0.8339	-0.7118	-0.3293	-0.5323	-0.7955
YBR267W	0.1042	-0.1919	-0.2069	-0.4797	-0.4254	0.837	0.2855	0.3155	0.7705	1.0539	0.6611	-0.4301	-0.1153	-0.2756	-0.1742
YBR268W	-0.1937	0.1977	-0.1345	0.0432	-0.3598	-0.1724	-0.4226	0.1239	0.2653	0.3336	0.2224	-0.62	0.0433	0.2312	0.2035
YBR269C	-0.0321	0.1915	0.1747	1.2425	0.5093	-0.7289	-0.6389	-0.2196	-0.9467	-0.7237	-0.203	-0.8947	0.0762	1.2455	0.2391
YBR270C	-0.4388	-0.0673	-0.074	-0.0649	-0.3103	0.262	0.2553	0.2015	0.2258	0.379	NA	NA	NA	NA	NA
YBR271W	-0.1499	-0.1749	-0.2096	-1.272	-0.5687	0.5058	0.009	0.1106	1.0319	0.5966	0.374	-0.2414	-0.2503	-0.1164	-0.0465
YBR272C	0.0583	0.4388	0.2372	0.4496	0.3245	-0.1313	-0.138	-0.0974	-0.2243	-0.2456	0.0526	0.7965	-0.0148	0.3022	0.1123
YBR273C	0.0936	0.1074	0.1931	0.7657	0.4358	-0.3544	-0.2146	0.0069	-0.2549	-0.2039	-0.1262	0.0731	0.0361	0.2026	-0.0689
YBR274W	-0.0377	0.0211	0.0892	-0.224	-0.0007	0.0098	-0.3201	-0.1613	0.0395	0.0161	-0.0859	-0.3616	0.1465	-0.0306	0.1636
YBR275C	-0.3526	-0.2749	-0.036	-0.5847	-0.2457	0.6873	0.6927	0.1421	0.5261	0.4476	-0.6815	0.6335	0.0166	-0.5008	-0.4491
YBR276C	0.0649	0.1073	0.1585	-0.79	-0.4487	-0.3099	0.2108	-0.172	0.5363	0.14	NA	NA	NA	NA	NA
YBR278W	0.1273	0.1553	0.0968	0.1339	0.1186	-0.3132	-0.2126	-0.2221	0.2106	-0.0388	-0.0467	-0.1188	0.0081	0.2887	-0.0248
YBR279W	-0.1256	0.0129	0.0365	0.3265	0.175	0.2477	0.0068	-0.0134	-0.1331	0.0179	-0.0021	0.0811	-0.0047	0.0373	0.0262
YBR280C	0.3707	0.2848	0.0004	1.4693	0.8652	-0.7096	-0.511	0.1019	-1.5031	-0.8615	-0.241	0.332	0.2325	0.5937	0.3879
YBR281C	-0.128	-0.1771	0.019	-0.0698	-0.0111	-0.017	0.4513	0.0179	-0.1446	0.0347	-0.3141	-0.0274	-0.0197	-0.1713	-0.0343
YBR282W	-0.0756	0.26	0.0396	0.2219	-0.0749	0.0928	-0.4569	0.2013	0.4848	0.2659	0.7455	-1.162	0.2751	0.3567	-0.053
YBR283C	-0.0952	-0.1996	-0.1012	-0.4747	-0.1694	0.2301	0.2719	-0.1806	-0.0015	-0.2543	-0.0392	-0.271	0.0474	-0.4008	-0.17
YBR284W	0.0042	0.2509	0.1625	0.9435	0.7786	-0.5122	-0.3049	-0.2337	-0.983	-0.9377	NA	NA	NA	NA	NA
YBR285W	1.0207	1.1824	0.8756	4.4445	3.3382	-0.6465	-0.6036	-0.727	-3.9363	-3.1457	NA	NA	NA	NA	NA
YBR286W	-0.243	-0.0765	0.0676	0.8124	0.559	0.0129	0.1396	-0.1141	-0.9185	-0.5755	-0.1533	-0.018	0.1145	0.1751	0.2487
YBR287W	0.1359	-0.1413	-0.04	0.6989	0.7287	-0.202	0.5242	0.2982	-0.5293	-0.5951	0.1156	0.6054	0.4677	0.4758	0.77
YBR288C	0.0567	-0.156	0.0502	-0.4078	-0.3534	-0.2305	-0.0752	-0.3674	0.5871	0.2179	-0.0799	0.0827	0.2728	0.4908	0.2777
YBR289W	-0.2708	-0.268	-0.0773	0.0062	0.2332	0.4256	0.2087	0.0621	-0.0173	-0.0118	0.1184	0.1129	0.1447	0.0978	0.1391
YBR290W	0.4895	0.2446	0.0411	0.8424	0.5383	-0.5816	-0.3415	-0.1216	-0.829	-0.473	-0.2488	-0.0207	-0.2343	0.0115	0.1743
YBR291C	0.349	-0.2294	-0.1094	0.3349	0.5653	0.5713	0.698	0.054	0.9661	0.1598	1.0146	-1.107	-0.1609	0.8393	1.0191
YBR293W	0.3321	0.255	-0.0248	0.0688	0.0223	-0.836	-0.2553	-0.1867	-0.6013	-0.074	NA	NA	NA	NA	NA
YBR294W	0.4012	0.7491	0.1387	1.5882	0.8031	0.2972	-0.4602	-0.0287	-0.9181	-0.6469	NA	NA	NA	NA	NA
YBR295W	0.3386	0.3263	-0.1262	-0.1874	0.211	-1.1693	-0.352	-0.4033	-0.9789	-0.7992	NA	NA	NA	NA	NA
YBR296C	0.0924	-0.5879	0.8326	1.8818	1.8391	1.929	0.979	-0.6826	-0.8409	-1.2471	-0.8276	-1.0113	0.7625	-0.7995	0.3656
YBR296C-A	0.5154	-0.0156	-0.1791	0.857	1.1451	NA	NA	NA	NA	NA	NA	NA	NA	NA	NA
YBR297W	1.2022	0.0524	0.0065	1.538	0.9655	-0.3131	0.253	-0.2271	-0.7277	-0.8413	NA	NA	NA	NA	NA
YBR298C	0.6679	0.6003	0.0072	3.2383	2.3166	NA	-0.5	0.007	-3.1774	-2.1483	NA	NA	NA	NA	NA
YBR298C-A	-0.0852	-0.0851	-0.0572	-0.3651	-0.1734	NA	NA	NA	NA	NA	NA	NA	NA	NA	NA
YBR299W	-0.0257	0.2297	-0.0113	0.9086	0.8409	-0.0017	-0.0765	0.0178	-0.6563	-0.8152	NA	NA	NA	NA	NA
YBR301W	0.0934	1.0892	-0.3532	-2.2316	-1.395	-3.1559	-2.1652	-0.4846	-1.0571	-0.8968	NA	NA	NA	NA	NA
YCL001W	0.0824	-0.2653	-0.0235	-0.2349	0.0755	-0.1413	0.0163	-0.0405	0.6168	-0.2461	-0.1597	-0.2099	-0.0018	0.1776	-0.0011
YCL001W-A	0.5993	0.3428	0.3594	0.9164	0.1882	-0.6266	-0.3599	-0.3279	-0.921	-0.1516	NA	NA	NA	NA	NA
YCL001W-B	0.1598	0.0519	0.1536	0.1968	0.0471	NA	NA	-0.1467	NA	-0.038	NA	NA	NA	NA	NA
YCL002C	0.3648	-0.2628	-0.2085	-0.3689	-0.1981	-0.0117	0.1841	0.2638	0.6475	0.4947	0.1685	-0.0936	-0.1632	-0.1853	0.1612
YCL004W	-0.2246	-0.2464	-0.0764	0.5473	0.3613	0.4263	0.592	-0.0814	-0.215	-0.4528	0.195	-0.0726	-0.592	-0.1757	0.2072
YCL005W	0.4488	0.0817	-0.0201	0.2884	0.1503	-0.1891	0.2312	0.0932	-0.5935	-0.0274	NA	NA	NA	NA	NA
YCL005W-A	-0.0744	-0.2827	-0.189	-0.0956	-0.246	0.3369	0.3109	0.2297	0.7653	0.6187	0.196	-0.1673	0.1418	0.3303	-0.0127
YCL008C	-0.1489	-0.0867	-0.1028	0.2572	-0.0523	0.2208	0.1036	-0.1273	-0.0454	0.1115	0.0393	0.1635	0.0318	0.4433	0.3076
YCL009C	-0.2157	0.1976	-0.0713	0.5787	0.063	0.1409	0.0082	0.043	0.6345	0.5237	0.0799	0.0805	0.174	0.9717	0.5985
YCL010C	0.0524	0.0578	-0.1052	0.2878	0.1539	-0.0634	-0.0533	0.1768	-0.2974	0.1079	-0.1697	-0.0898	0.0276	-0.195	-0.0209
YCL011C	-0.3464	-0.153	-0.0358	-0.3237	-0.2062	0.45	0.3257	-0.0138	0.4761	0.5697	-0.0465	-0.2287	-0.12	-0.0286	0.021
YCL012C	-0.2242	-0.1593	0.047	0.5627	-0.389	-0.0987	-0.2133	-0.0524	-0.0888	0.2969	NA	NA	NA	NA	NA
YCL014W	-0.4712	-0.292	-0.0023	-0.901	-0.1397	0.4288	0.5184	0.1787	0.3742	0.183	0.0176	0.1981	0.0898	-0.2114	-0.3214
YCL016C	0.2206	0.3238	0.1722	0.3251	0.2184	0.224	-0.4658	-0.323	0.1751	-0.0021	0.1213	-0.1448	-0.0532	0.5215	0.1927
YCL017C	-0.1716	0.1277	0.1587	-0.0923	-0.0247	-0.0719	0	-0.1481	0.172	-0.1124	-0.0734	-0.5577	0.1079	0.2596	0.0731
YCL021W-A	0.4742	-0.5037	-0.5658	-1.242	-0.2335	-0.9647	0.3715	0.5939	1.2732	0.1196	NA	NA	NA	NA	NA
YCL024W	-0.779	-0.8542	-0.2241	-0.7559	-0.629	0.5302	0.5025	0.2882	0.7209	0.4686	-0.2578	-0.2974	0.0314	-0.0175	-0.0684
YCL025C	0.2375	-0.3535	0.3558	2.6705	1.841	-1.4455	-0.4885	0.1676	-1.022	-1.9292	-1.1297	-0.4256	0.7731	1.3177	0.0933
YCL026C-A	0.2936	0.3496	0.0295	0.409	0.2881	0.155	0.0919	0.0897	0.1759	-0.2895	0.1423	0.1382	-0.3791	-1.8809	-0.0203
YCL026C-B	0.4352	0.4528	0.1454	0.9611	0.4896	-0.5489	-0.4399	-0.4034	-1.2688	-1.4859	-0.0369	0.5061	-0.1842	-0.1376	-0.988
YCL027W	-0.4674	-0.6878	-0.0868	-0.0426	-0.2393	0.4204	0.8719	0.1486	-0.4441	0.3202	NA	NA	NA	NA	NA
YCL028W	-0.634	-0.1063	0.094	-0.096	-0.18	-0.0062	-0.1289	-0.1477	0.2145	0.2052	-0.6011	0.0339	0.1381	0.1752	-0.2066
YCL029C	-0.2164	0.0439	0.0022	-0.8054	-0.5049	0.3896	0.0577	-0.0126	1.0121	0.7517	0.1367	0.0159	-0.0444	-0.0656	-0.0377
YCL030C	-0.1903	0.6413	0.027	0.7767	0.6479	-1.3247	-0.015	-0.0698	0.8963	-0.224	-1.3225	0.4283	0.0605	1.0896	0.2799
YCL031C	0.2786	-0.1363	-0.2042	-0.0491	-0.176	0.258	0.2113	0.151	0.343	0.4817	0.0544	-0.1305	-0.0103	-0.1388	-0.1566
YCL032W	0.115	0.0624	0.0837	0.5344	0.0949	0.005	-0.0978	-0.169	-0.3353	-0.0539	0.2823	0.029	0.1366	0.2904	0.323
YCL033C	0.2468	0.4328	0.3471	0.2481	0.0635	-0.3501	-0.2621	-0.0708	0.1855	0.3561	-0.2265	0.0769	-0.0322	0.3002	-0.2119
YCL034W	-0.2941	0.0975	0.2491	0.6092	0.3364	0.026	-0.0867	-0.1797	-0.1729	0.0322	-0.2186	0.3635	0.1299	0.4423	0.3466
YCL035C	0.0957	0.4813	0.357	1.178	0.6796	-0.3637	-0.6576	-0.0889	-0.5615	-0.6248	-0.2627	0.2981	0.1418	0.0511	-0.0403
YCL036W	-0.9478	-0.3131	0.035	-1.503	-0.6629	1.769	0.6981	0.0867	1.278	1.3073	0.1996	-0.6223	-0.3809	-0.6315	-0.1031
YCL037C	-1.0456	-0.8106	-0.3524	-0.6989	-0.8743	1.2776	0.9685	0.2323	0.8972	0.8019	0.171	-0.6133	-0.1106	-0.2275	-0.5406
YCL038C	0.1103	0.6983	0.4416	0.9306	0.8973	-0.8729	-0.8175	-0.4067	-1.1708	-1.0914	NA	NA	NA	NA	NA
YCL039W	-0.0828	-0.0845	-0.0245	0.7723	0.3281	-0.0827	0.0973	-0.1335	-0.9273	-0.6407	-0.1166	0.4282	0.1554	0.2482	0.2024
YCL040W	-0.1105	1.0781	0.7156	3.2199	2.4518	-3.145	-1.5162	-0.3812	-1.7663	-2.3759	-1.605	1.046	1.3342	2.194	1.2048
YCL042W	-0.2941	0.5124	0.1938	2.0144	1.2406	-0.3151	-0.8603	-0.3168	-2.6558	-1.7185	NA	NA	NA	NA	NA
YCL043C	-0.1265	-0.2085	-0.0199	-0.4309	0.0116	-0.4276	0.2374	-0.1022	-0.1382	-0.2944	-0.3481	-0.0698	0.0064	-0.3688	-0.1399
YCL044C	-0.3381	-0.4396	-0.0908	0.1268	-0.0813	0.5624	0.5844	-0.0166	-0.4389	-0.2004	0.2837	-0.2491	0.1057	0.0906	0.2039
YCL045C	-0.4135	-0.3489	-0.1177	-0.5064	-0.2061	-0.169	0.3212	-0.0851	-0.1532	-0.088	-0.2931	-0.0182	-0.0008	-0.2227	-0.1008
YCL047C	0.1765	0.0419	0.1233	0.072	-0.0048	0.0556	0.2378	0.066	0.5517	0.1901	0.117	0.1047	-0.1995	-0.0889	-0.077
YCL048W	1.0265	0.0332	0.0565	0.757	0.4423	-0.9088	-0.1724	-0.0355	-0.4975	-0.4574	NA	NA	NA	NA	NA
YCL048W-A	0.077	0.0258	0.0192	0.8363	0.0962	-0.0766	0.006	-0.0377	-1.0426	-0.0889	NA	NA	NA	NA	NA
YCL049C	0.7021	0.8598	-0.0455	0.0347	0.1343	-0.7164	-0.6597	-0.0892	0.0732	-0.3786	NA	NA	NA	NA	NA
YCL050C	0.1113	0.2471	0.0267	0.2411	0.1216	0.0126	0.0562	-0.2391	-0.4322	-0.3048	-0.1423	0.1406	-0.2854	-0.3871	-0.3796
YCL051W	-0.3343	-0.4637	-0.4531	0.4913	0.0883	-0.0184	0.5448	0.5605	-0.5576	-0.1042	NA	NA	NA	NA	NA
YCL052C	0.3068	0.1619	0.1162	0.8498	0.5719	-0.4799	-0.0016	-0.1314	-0.8229	-0.5333	-0.0343	0.0269	-0.0162	0.2861	0.0562
YCL054W	-0.2358	-0.3917	-0.2373	-0.9207	-0.5022	0.9874	0.5307	0.3724	1.0867	1.0097	0.3975	-0.1941	-0.1126	-0.1757	-0.3131
YCL054W-A	-1.9016	-0.2394	0.3292	-1.5175	-1.3287	-0.4539	-0.41	-0.3691	0.1903	0.3912	NA	NA	NA	NA	NA
YCL055W	0.3385	0.1244	0.044	0.2872	0.1502	0.3073	0.4289	0.3286	0.2243	0.1958	0.0187	0.1151	0.1002	-0.1694	-0.0057
YCL056C	0.2564	0.167	0.0426	0.7098	0.2606	-0.2683	-0.1243	0.1846	0.174	0.0387	NA	NA	NA	NA	NA
YCL057C-A	-0.121	0.0108	-0.0308	0.5365	0.0095	0.0961	-0.2504	0.0401	-0.0431	-0.0921	0.1803	-0.2514	0.3634	0.8186	0.4624
YCL057W	0.2448	0.0427	0.0078	-0.254	-0.0066	-0.3875	0.0747	-0.0423	-0.1321	-0.0813	-0.1066	0.3107	-0.0414	-0.2265	-0.0523
YCL058C	-0.0074	-0.0094	-0.0193	-0.0247	-0.0731	0.0724	NA	NA	NA	0.1001	NA	NA	NA	NA	NA
YCL058W-A	NA	0.0258	NA	0.0895	0.0319	NA	-0.0429	NA	-0.1269	-0.0584	NA	NA	NA	NA	NA
YCL059C	-0.3002	0.1064	-0.0993	-0.3487	-0.1291	0.6685	-0.0933	0.056	0.5495	0.5482	0.202	-0.3483	-0.2211	0.0294	-0.0093
YCL061C	-0.6027	-0.4974	-0.0453	-0.4902	-0.4506	0.3472	0.2236	0.068	0.2132	0.5389	-0.2313	-0.1029	0.0226	-0.2316	-0.2501
YCL063W	-0.5134	-0.4185	-0.3114	-1.1509	-0.7999	0.588	0.2716	0.2152	1.0584	0.5105	NA	NA	NA	NA	NA
YCL064C	0.3933	1.1845	0.7507	0.0734	0.5993	-0.17	-0.808	-0.4409	-0.3336	-0.0944	0.1109	-0.7666	0.2699	-0.3755	0.0762
YCL069W	0.1092	0.0258	0.0161	NA	0.0319	NA	NA	NA	NA	NA	NA	NA	NA	NA	NA
YCR002C	0.0626	-0.0914	0.0743	0.1147	-0.0102	-0.1648	-0.0905	-0.1512	0.2398	0.0953	-0.199	-0.1785	0.0341	0.1484	-0.0506
YCR003W	0.2471	0.3233	0.0797	0.1922	-0.1531	-0.6604	-0.4918	-0.2201	0.0418	-0.4419	0.5259	-0.4089	-0.0656	0.2736	-0.697
YCR004C	-0.2333	-0.1785	0.4378	1.1238	0.6184	-0.1057	0.0667	-0.2422	-0.8348	-0.6084	-0.1489	0.281	0.47	0.355	0.1601
YCR005C	1.294	1.3084	0.9416	1.9831	2.3026	-0.9582	-0.2937	-0.4715	-2.2712	-1.8053	-0.0181	0.1722	0.334	-0.1734	-0.0241
YCR007C	0.6857	0.7165	-0.0785	0.056	0.2197	-1.0946	-1.0445	0.1279	-0.6127	-0.4674	NA	NA	NA	NA	NA
YCR008W	-0.409	-0.3226	-0.0707	0.3757	0.0878	0.2122	0.1583	0.1643	-0.8684	-0.3974	-0.2514	-0.6621	-0.2321	-1.0267	-0.6978
YCR009C	0.0017	0.0038	0.1978	0.7574	0.6144	-0.2414	-0.2238	-0.125	-0.3884	-0.3589	-0.2063	-0.2482	0.1666	0.2889	0.1178
YCR010C	0.4175	0.2489	0.3212	3.4717	2.1631	-0.4758	-0.4035	-0.3001	-3.6625	-2.3813	NA	NA	NA	NA	NA
YCR011C	-0.1735	-0.1023	0.3293	0.8284	0.5801	-0.5059	0.0317	-0.2459	-0.778	-0.6836	-0.3962	0.0618	0.3686	0.284	0.1415
YCR012W	0.0552	0.1741	0.1783	-0.3182	0.1004	-0.93	-0.1501	-0.165	0.0274	-0.5578	-0.7381	0.4191	-0.0953	-0.2405	-0.4659
YCR014C	-0.2603	-0.2789	-0.0464	-0.2651	-0.1586	0.5685	0.2867	0.057	0.2327	0.2683	NA	NA	NA	NA	NA
YCR015C	0.0179	-0.262	0.056	-0.1571	0.053	-0.3009	0.1704	-0.0731	0.3646	0.0958	0.0546	0.4248	-0.0455	0.2814	0.2051
YCR016W	0.0555	0.094	-0.0362	-0.1196	0.0393	0.52	-0.1571	-0.0085	0.2633	0.4647	0.4087	-0.1343	-0.1439	-0.0398	0.0513
YCR017C	-0.1886	-0.2138	-0.2008	-0.3259	0.0516	-0.117	0.3163	-0.1164	0.0164	-0.35	-0.2116	0.0256	-0.0683	-0.1303	-0.0259
YCR018C	0.3229	-0.1974	-0.3407	-0.2862	-0.0336	0.0332	0.6052	0.279	0.2638	0.4466	NA	NA	NA	NA	NA
YCR019W	0.173	0.1926	0.058	0.4229	0.2412	-0.4057	-0.2713	-0.2016	-0.088	-0.0586	-0.1807	0.2062	0.0203	0.3227	0.0196
YCR020C	-0.0189	0.2094	-0.0733	0.578	0.2717	-1.524	-0.8075	-0.1116	-0.6522	-0.5409	NA	NA	NA	NA	NA
YCR020C-A	0.1729	0.2009	0.0189	-0.2287	0.0483	0.0827	-0.6739	-0.0294	-0.0574	-0.4832	0.0255	-0.1165	-0.204	-0.46	-0.4169
YCR020W-B	-0.0153	-0.1259	-0.1658	0.117	0.1983	0.6804	0.1658	0.2062	0.4715	0.2596	-0.0158	-0.4166	-0.0717	0.343	-0.0825
YCR021C	0.3531	1.1034	0.4618	1.7182	1.8968	-0.9961	-0.6636	0.5592	-1.0494	-1.5219	0.2365	1.0118	0.1982	1.377	1.1884
YCR023C	-0.4402	-0.3012	-0.1234	-0.1316	-0.1023	-0.1874	0.0651	-0.2179	-0.1957	-0.2558	-0.4051	0.0293	-0.1506	0.5997	-0.1681
YCR024C	0.2662	0.3733	0.1743	0.6427	0.1529	-0.517	-0.4153	-0.2561	-1.1193	-0.7904	0.0717	-0.1636	-0.028	0.069	-0.112
YCR024C-A	0.2658	-0.6147	-0.0455	-0.0727	0.1753	0.1814	0.1682	0.4276	-0.0215	-0.0047	NA	NA	NA	NA	NA
YCR024C-B	0.092	-1.0276	-0.2923	-0.3288	0.0632	0.3004	0.7298	0.2088	0.3713	-0.4529	NA	NA	NA	NA	NA
YCR026C	-0.549	-0.3736	-0.3397	-0.1818	-0.1859	0.1267	0.2496	0.1383	-0.3595	-0.2513	-0.3375	0.0247	0.0089	-0.1021	-0.2327
YCR027C	-0.1213	-0.2152	0.0053	0.0402	0.0036	0.0777	-0.0751	-0.0544	0.1102	-0.0828	-0.0763	0.0654	-0.0459	0.3065	0.1032
YCR028C	0.0211	-0.0639	-0.1265	-0.3574	-0.1084	0.1959	-0.0124	0.1231	0.2203	0.2694	NA	NA	NA	NA	NA
YCR028C-A	-0.002	-0.0588	-0.0198	-0.3133	-0.1229	-0.0825	-0.2017	-0.0117	0.3146	-0.473	-0.0307	-0.5926	-0.0028	0.0037	-0.425
YCR030C	-0.2061	0.1324	0.0435	1.0679	0.566	-0.1775	-0.0516	-0.0118	-0.8881	-0.6891	-0.1079	0.2792	0.2093	0.4119	0.2263
YCR031C	0.5755	0.0654	-0.0799	-0.6062	-0.1909	0.0755	0.0641	-0.0444	0.4157	0.3288	NA	NA	NA	NA	NA
YCR032W	-0.3928	-0.1952	-0.0726	-0.1972	-0.0709	0.6157	0.5157	0.1058	-0.3024	0.0359	NA	NA	NA	NA	NA
YCR033W	-0.3638	-0.4602	-0.1754	-0.0895	0.0413	0.1623	0.2106	0.1721	-0.4351	-0.2393	-0.1885	0.0128	0.123	-0.1314	0.0566
YCR034W	-0.8241	-0.5246	-0.3261	-1.4559	-0.8936	0.7394	0.5441	-0.0502	0.9795	0.3651	-0.1883	-0.0727	-0.1254	-0.5199	-0.295
YCR035C	0.2742	-0.0333	-0.0553	-0.0747	0.1803	0.3063	0.1294	0.0202	0.3988	0.1787	0.359	-0.1265	-0.1456	0.1498	0.2469
YCR036W	0.0214	0.1214	0.1729	0.1145	0.0601	0.1568	0.0032	-0.2508	0.1955	0.1901	0.2231	0.4176	0.0645	0.1952	0.2823
YCR037C	0.322	0.0647	-0.0635	0.295	0.3827	-0.8066	0.0743	-0.4059	-0.461	-0.275	NA	NA	NA	NA	NA
YCR038C	0.2988	-0.2998	-0.1798	0.1801	0.1361	-0.1725	0.0993	0.1982	-0.2596	-0.0635	NA	NA	NA	NA	NA
YCR041W	-0.066	-0.5837	-0.3941	-0.8479	0.0389	0.4814	0.4655	0.4332	0.381	-0.1355	NA	NA	NA	NA	NA
YCR042C	-0.1623	-0.326	-0.1369	-0.3119	-0.0986	0.3468	0.6359	0.1775	0.125	0.4213	0.0147	-0.0295	0.065	0.0351	0.1439
YCR043C	0.3569	-0.2089	-0.2631	-0.7686	-0.7988	-0.2375	-0.031	0.2631	0.5674	0.9684	-0.1612	-0.1639	-0.0995	-0.0547	-0.3177
YCR044C	0.0573	-0.2473	-0.0526	0.0566	-0.0873	-0.2991	0.39	0.0275	-0.1184	0.0911	NA	NA	NA	NA	NA
YCR045C	-0.1926	-0.1334	0.0281	-0.1558	-0.0112	-0.8482	-0.3551	-0.1451	-0.7783	-0.455	NA	NA	NA	NA	NA
YCR046C	-0.2314	0.3202	-0.0089	-0.0033	-0.5611	-0.3406	-0.3925	0.0951	0.0657	0.4097	0.1823	-0.0003	-0.0273	0.3184	-0.0121
YCR047C	0.0074	0.1375	0.1073	-0.3885	-0.0631	0.8489	0.0767	0.0209	0.5951	0.6442	0.2594	-0.464	-0.1476	-0.1153	-0.1073
YCR048W	0.0382	-0.1726	-0.32	-1.5663	-0.5248	-0.4309	0.0684	0.1373	0.7414	0.5611	-0.1779	-0.1133	-0.2129	-0.3377	0.0084
YCR051W	-0.1414	0.0193	-0.2329	-1.0817	-0.5312	0.796	0.1361	0.2174	1.0861	0.9266	0.4163	-0.2536	-0.2314	-0.3581	-0.044
YCR052W	-0.0254	0.138	0.071	-0.0587	0.0778	0.0156	0.0615	-0.1233	0.2911	0.0653	-0.1211	-0.1617	0.0269	0.4164	0.0993
YCR053W	-0.0944	0.0224	-0.0916	-0.3587	0.0917	0.1277	0.1801	-0.137	0.7623	-0.3134	-0.3903	0.3755	-0.3005	0.0455	-0.32
YCR054C	-0.2302	-0.296	0.0166	-0.8489	-0.2173	0.8652	0.3825	0.0405	0.7364	0.2361	0.1684	-0.0982	-0.1431	-0.3196	0.0607
YCR057C	-0.2308	-0.5131	-0.2266	-1.0544	-0.2586	1.0372	0.8454	0.1312	0.7272	0.4262	0.2846	-0.416	-0.1966	-0.3434	-0.1435
YCR059C	0.0229	0.3302	-0.0361	-0.5531	-0.3517	0.0935	-0.1337	0.0575	0.4583	0.4912	-0.0408	-0.0489	0.0154	-0.3063	-0.1118
YCR060W	0.5068	0.3803	-0.1315	-0.378	-0.1581	0.0329	-0.1335	0.2435	1.1085	0.7441	0.1884	0.2359	-0.1503	0.3059	0.2272
YCR061W	0.2786	-0.2793	0.5079	1.3119	1.3109	-0.356	0.2848	-0.3255	-1.7401	-1.0163	0.3693	0.2158	0.3851	0.1953	0.4144
YCR063W	-0.4298	-0.4283	-0.266	-0.676	-0.5185	0.698	0.8222	0.4361	1.2793	0.9685	0.1223	-0.0128	-0.057	0.4282	0.2777
YCR065W	-1.5774	-1.2223	-0.5973	-0.6913	-0.9885	0.7803	0.5825	0.457	0.299	0.6444	-0.5988	-0.5347	0.1787	-0.2456	-0.2527
YCR066W	0.3508	-0.0816	-0.162	0.1235	0.1759	0.2035	0.3291	0.3567	0.0981	0.1684	0.4718	0.079	-0.084	-0.1718	0.3854
YCR067C	-0.0541	-0.1657	-0.1159	-0.2052	-0.1566	-0.1818	0.538	0.0266	-0.3513	-0.0004	-0.2108	0.2546	0.0666	-0.2662	-0.2886
YCR068W	-0.3943	0.1168	-0.0112	0.1648	-0.1142	-0.2261	-0.0083	-0.0178	-0.62	-0.3922	NA	NA	NA	NA	NA
YCR069W	-0.5213	-0.0601	-0.0536	-0.354	-0.3857	-0.3194	-0.2239	-0.1912	-0.3989	-0.499	-0.392	-0.0759	-0.0253	-0.7182	-0.6937
YCR071C	0.0301	0.3027	-0.0929	0.0544	-0.2489	-0.5736	-0.5972	0.2603	0.1145	0.0375	0.08	-0.2697	-0.1533	0.3622	-0.1082
YCR072C	-0.1618	-0.296	-0.1684	-1.5502	-0.5263	0.847	0.4392	0.0968	1.573	0.6875	0.2075	-0.3874	-0.3349	-0.2134	-0.1064
YCR073C	-0.1199	-0.0638	-0.2175	-0.7285	-0.3821	0.5028	-0.0189	0.0259	-0.0691	0.1831	NA	NA	NA	NA	NA
YCR073W-A	0.2523	0.4968	0.2967	0.6837	0.6012	-0.005	-0.1196	-0.1195	0.0007	0.0893	0.3568	0.4906	0.2794	0.9459	0.8129
YCR075C	-1.1779	-0.7286	-0.3804	-0.0554	-0.6111	0.1173	0.1459	0.2542	0.2011	0.3478	NA	NA	NA	NA	NA
YCR075W-A	-0.1232	-0.1257	-0.0212	0.1984	-0.219	-0.0675	-0.1748	0.1449	0.1858	0.0758	-0.2902	-0.0377	-0.0745	0.4289	-0.1637
YCR076C	0.0524	0.242	0.3068	0.7141	0.084	-0.3577	-0.3987	-0.1501	0.2239	0.1043	-0.6278	0.0656	0.0524	0.6264	-0.1598
YCR077C	-0.0871	-0.3651	-0.2178	-0.4557	-0.0939	0.1881	0.4708	0.3822	-0.1481	0.4204	0.1016	0.0014	-0.0188	-1.079	0.1419
YCR079W	-0.3239	-0.1348	-0.0608	1.0358	0.4928	-0.066	0.2493	0.1327	-1.0754	-0.5162	NA	NA	NA	NA	NA
YCR081W	0.1314	-0.1083	-0.0589	-0.0363	-0.0648	0.319	0.5147	0.0388	-0.2597	0.2937	0.0583	0.0962	-0.0839	-0.3097	0.0862
YCR082W	0.5474	-0.0515	-0.1511	-0.2982	-0.4056	-0.6225	-0.2767	0.0495	0.2302	0.1866	-0.5308	-0.2444	-0.0927	-0.2461	-0.6003
YCR083W	-0.0491	-0.1323	-0.1864	0.0881	-0.2578	0.1421	0.0225	0.4127	0.0948	0.2322	0.0357	-0.414	0.0425	0.3978	0.2307
YCR084C	-0.6912	-0.5048	-0.256	-0.3439	-0.2466	0.4541	0.4491	0.068	-0.0051	-0.2647	-0.227	-0.0126	-0.0182	-0.0259	-0.2105
YCR086W	0.6254	0.3496	0.1472	0.2231	0.1154	-0.5165	-0.5506	-0.1638	-0.1878	-0.1408	0.4645	0.2553	0.0761	0.1891	0.1691
YCR087C-A	0.1106	0.0427	-0.1842	-0.4531	-0.1608	0.6982	-0.0924	0.2033	0.5773	0.7507	0.7203	-0.173	-0.1078	0.0266	0.1596
YCR088W	-0.4961	0.0801	0.2457	0.4343	0.2353	-0.3203	-0.1553	-0.0216	-0.3243	-0.353	-0.7836	0.1963	0.2019	0.059	-0.2874
YCR089W	-1.1189	-0.7722	-0.2892	0.3132	-0.1523	-0.9999	1.1822	0.3461	-1.6878	-0.6658	NA	NA	NA	NA	NA
YCR090C	0.1471	-0.0073	-0.1015	-0.4897	-0.2778	0.2328	0.1531	-0.0077	0.6071	0.4776	0.3243	0.1682	-0.1442	0.163	0.0556
YCR091W	-0.1872	0.6536	0.3767	3.2649	1.9406	-1.8587	-1.2989	-0.4068	-2.92	-2.6168	NA	NA	NA	NA	NA
YCR092C	-0.4877	-0.2894	-0.1034	-1.1931	-0.4905	0.4823	0.1463	-0.0677	0.1928	0.6005	0.1082	0.0501	-0.0966	-1.6014	0.1683
YCR093W	-0.492	-0.7918	-0.1962	0.0697	-0.0809	0.64	1.1678	0.2148	-0.7575	0.0856	0.0294	0.0172	-0.0328	-0.4127	0.0181
YCR094W	0.2142	0.4011	0.1984	-0.051	0.1256	-0.3591	-0.4259	-0.2847	-0.2098	-0.3108	0.0128	0.3627	-0.1031	0.1024	0.4489
YCR095C	0.3487	0.3124	0.0936	0.0719	0.0117	0.1683	-0.2477	0.066	0.3131	0.3601	0.1633	-0.2347	-0.1377	0.0472	0.1796
YCR095W-A	0.1228	-0.0683	-0.0596	0.5706	0.2185	-0.063	0.019	0.0532	-0.6068	-0.2433	NA	NA	NA	NA	NA
YCR097W	-0.0432	0.0334	0.0273	0.3545	0.4555	0.2415	-0.1972	0.0797	-0.2086	-0.5369	NA	NA	NA	NA	NA
YCR098C	0.2284	0.0578	-0.2853	0.0062	0.0144	-0.1475	-0.0601	0.2532	0.319	-0.2798	NA	NA	NA	NA	NA
YCR099C	0.2637	0.2224	0.0738	0.4836	0.7016	NA	NA	NA	NA	NA	NA	NA	NA	NA	NA
YCR100C	0.4064	0.3039	0.1665	0.8397	0.7456	NA	NA	NA	-0.8116	NA	NA	NA	NA	NA	NA
YCR101C	0.4342	0.0109	0.0278	0.8165	0.6835	0.173	0.4028	0.0003	-0.0474	-0.1614	NA	NA	NA	NA	NA
YCR102C	0.4748	0.1439	-0.3154	-0.3146	-0.6618	0.8718	0.1439	0.4616	0.7887	0.9365	-0.0666	0.0372	0.2258	0.445	0.3445
YCR104W	-0.2819	0.8599	-0.2695	-0.3399	-0.8107	-2.8449	-1.6038	-0.5437	-2.5468	0.4163	NA	NA	NA	NA	NA
YCR105W	0.7751	0.2538	0.1299	0.4852	0.1995	-1.0119	-0.5867	-0.1068	-0.7675	-0.6026	NA	NA	NA	NA	NA
YCR106W	-0.3309	-0.1177	-0.1693	-0.4697	-0.3717	0.5465	-0.1316	0.1467	0.3442	0.6114	NA	NA	NA	NA	NA
YCR107W	-0.0544	0.0248	-0.1587	-0.0534	0.1104	0.1194	0.0386	NA	0.0816	NA	NA	NA	NA	NA	NA
YCR108C	-0.2067	0.5645	0.0489	0.8288	0.2008	0.2273	-0.543	-0.122	-0.9677	-0.4108	NA	NA	NA	NA	NA
YDL001W	-0.0869	-0.2443	-0.0954	0.1836	-0.0156	-0.2251	-0.1296	-0.0766	-0.3807	-0.2192	-0.1216	-0.0551	-0.0988	-0.1806	-0.0065
YDL002C	0.1626	0.1419	0.0247	0.4331	0.146	-0.0749	-0.1653	0.0825	-0.0074	0.3088	0.0564	0.1496	0.0507	0.2636	0.1967
YDL003W	-0.5711	-0.8103	-0.0548	-1.1226	-0.5265	0.2189	0.3897	-0.1584	0.6872	0.3723	-0.2671	-0.2223	0.0956	-0.238	-0.2629
YDL004W	-0.1604	-0.2364	0.0257	0.5146	0.0896	-0.087	-0.1921	0.012	-0.2573	-0.1947	-0.7377	0.7168	0.5289	0.153	0.4333
YDL005C	-0.1589	0.0241	-0.0506	0.7751	0.1138	0.0686	-0.2868	0.0976	-0.6753	-0.0207	0.406	-0.0954	0.0479	0.1935	0.2085
YDL006W	-0.0021	0.0525	0.036	-0.2938	-0.2538	0.1566	-0.1815	-0.0637	0.4408	0.3206	0.1981	0.2658	0.0645	0.242	0.3042
YDL007C-A	-0.3067	-0.1649	-0.0913	-0.6779	-0.5144	NA	NA	NA	NA	NA	NA	NA	NA	NA	NA
YDL007W	-0.0809	-0.0155	0.1214	0.0259	0.0524	0.1683	0.216	0.0024	0.128	0.204	-0.0908	0.1842	0.0411	-0.0423	-0.0045
YDL008W	0.1542	-0.2344	0.0934	-0.2358	-0.0874	0.1661	-0.0668	-0.177	0.3592	0.0705	NA	NA	NA	NA	NA
YDL009C	0.0499	-0.2286	-0.1153	-0.0906	0.4265	0.1464	NA	0.1222	0.1879	-0.3755	NA	NA	NA	NA	NA
YDL010W	-0.0757	-0.0251	-0.0684	0.5508	0.1672	-0.4809	-0.2101	0.0267	-0.3973	-0.1862	0.0186	0.3429	0.2396	0.2627	0.161
YDL012C	-0.095	0.0187	-0.1166	0.3535	0.3102	0.2758	-0.5005	-0.0518	0.3068	-0.1579	-0.1972	-0.188	-0.4441	0.0804	0.2333
YDL013W	-0.1771	-0.018	-0.1151	0.0086	-0.2106	0.2073	-0.2694	0.2738	-0.3869	0.3218	-0.6781	-0.0621	-0.3568	-0.8386	-0.0725
YDL014W	-0.2954	-0.4316	-0.325	-0.9305	-0.7243	1.0248	0.5798	0.2514	1.4135	0.9952	0.3686	-0.3422	-0.2994	0.0692	-0.2915
YDL015C	-0.1846	0.0193	-0.0123	-0.1846	0.0626	0.1348	-0.0258	-0.1343	0.0957	-0.2786	-0.0667	-0.0831	-0.0533	-0.1045	-0.0805
YDL017W	0.5073	0.3299	0.1194	0.5294	0.3734	-0.3736	-0.2508	-0.3387	-0.5652	-0.4265	NA	NA	NA	NA	NA
YDL018C	0.0961	-0.1395	0.285	0.5742	0.0517	-0.4128	-0.2938	-0.4428	-0.5332	-0.1671	-0.3604	0.0471	0.2276	0.2153	0.139
YDL019C	-0.3438	-0.1537	-0.0226	1.0935	0.6647	-0.3022	0.3132	0.2674	-1.1316	-0.7456	-0.9133	0.4106	0.1301	0.2488	-0.0734
YDL020C	0.2386	0.0758	-0.0903	0.708	0.3429	0.0751	-0.036	0.0252	-1.031	-0.2793	NA	NA	NA	NA	NA
YDL021W	-0.7884	1.1817	1.2315	2.2669	1.6341	-1.4037	-1.8577	-1.02	-2.5651	-2.49	-0.6822	1.3848	0.9857	0.8233	0.7685
YDL022C-A	0.0287	0.0789	0.0023	0.7763	0.2635	0.0363	NA	0.0119	-0.7154	NA	NA	NA	NA	NA	NA
YDL022W	0.2911	-0.1369	0.2507	2.1031	1.4456	-1.207	-0.574	0.1955	-1.7356	-1.2361	-0.5128	0.328	0.6419	0.7176	0.4682
YDL024C	0.8671	1.0839	0.5259	1.8677	1.0254	-1.4615	-1.215	-0.6406	-1.8693	-1.4077	NA	NA	NA	NA	NA
YDL025C	0.1384	0.3018	0.1023	1.2602	0.7002	-1.17	-0.2956	-0.0945	-1.5334	-1.2779	-0.1887	0.5331	0.3437	0.2315	0.0757
YDL027C	-0.2055	-0.0247	-0.0376	0.6315	0.195	-0.3425	-0.0772	0.104	-0.7651	-0.6498	0.024	-0.7535	0.5947	0.6081	0.409
YDL028C	-0.181	-0.0479	0.1126	-0.1108	0.1073	-0.1435	-0.233	-0.1713	-0.3585	-0.1479	NA	NA	NA	NA	NA
YDL029W	-0.2368	0.1327	0.2364	0.2613	0.0562	-0.2668	-0.3565	-0.319	-0.1739	-0.29	-0.3167	-0.0142	0.1374	0.2641	-0.0935
YDL030W	-0.0453	-0.1133	0.0611	-0.5539	-0.1621	0.3717	0.0111	-0.0124	0.2536	0.2521	0.3209	-0.0176	-0.094	0.1098	0.1416
YDL031W	-0.2813	-0.2781	-0.2055	-0.9091	-0.3297	0.8806	0.3772	0.2697	0.9515	0.7136	0.4084	-0.3432	-0.0718	-0.0411	-0.3371
YDL033C	-0.0008	-0.2822	-0.1588	-0.2864	-0.1117	0.5991	0.2739	-0.0488	-0.2516	0.0208	NA	NA	NA	NA	NA
YDL035C	-0.128	-0.2464	-0.1345	0.0554	-0.0779	-0.1595	0.3583	0.3622	-0.6825	-0.1176	NA	NA	NA	NA	NA
YDL036C	0.0599	-0.0448	0.0807	-0.6983	-0.0162	0.1216	0.0979	-0.0296	0.5583	0.0444	0.2399	0.0196	0.0882	0.0795	0.1805
YDL037C	-0.6232	-0.7888	-0.5982	-1.8451	-0.1918	0.5872	0.7559	0.5866	1.7217	0.1336	NA	NA	NA	NA	NA
YDL039C	-0.3245	-1.0293	-0.8655	-1.704	-0.2359	0.2852	0.882	0.8144	1.6774	-0.0045	NA	NA	NA	NA	NA
YDL040C	-0.1065	-0.0283	0.0145	-0.1642	0.0309	0.0293	0.2167	-0.0776	0.1953	-0.1027	-0.274	-0.176	-0.058	-0.1324	-0.1568
YDL042C	-0.9016	0.0571	-0.0447	-1.3359	-0.741	0.7816	-0.0699	-0.0394	0.0172	0.3845	-0.5259	-0.1211	-0.1941	-0.9739	-0.5601
YDL043C	-0.1284	-0.193	0.038	-0.4325	-0.3642	0.3838	0.0404	0.1018	0.4304	0.6888	0.193	-0.244	-0.0435	-0.123	0.0311
YDL044C	0.3308	0.3495	0.1529	0.4182	0.2547	-0.3805	-0.6868	-0.3224	-0.3708	-0.2851	0.5883	-0.1517	0.2619	0.4332	0.2366
YDL045C	0.3983	0.4443	0.3307	0.5718	0.5311	-0.5108	-0.2324	-0.276	-0.7076	-0.6061	-0.0569	0.295	0.0176	0.009	-0.0504
YDL045W-A	-0.1582	-0.0211	-0.2646	-0.317	-0.566	-0.2651	-0.4439	0.1813	0.2769	0.015	0.316	-0.1788	-0.0509	0.0471	-0.209
YDL046W	0.1626	-0.0917	0.0179	0.7214	0.3322	-0.1059	-0.0493	-0.0803	-0.8204	-0.5835	0.0747	0.1385	0.1373	0.2389	0.2969
YDL047W	-0.0939	0.0365	-0.0271	0.0193	0.0979	0.2076	0.0158	-0.0334	-0.3768	-0.0576	0.1986	0.1583	0.073	-0.0006	0.0618
YDL048C	1.4039	0.8705	0.8816	1.6407	1.8272	-0.9688	-0.9369	0.1316	-0.0638	-0.6919	NA	NA	NA	NA	NA
YDL049C	-0.4475	-0.427	-0.108	-0.6584	0.0407	-0.4862	0.7241	0.114	0.6379	-0.3288	NA	NA	NA	NA	NA
YDL051W	0.0717	0.1169	-0.1318	-0.7213	-0.5492	0.256	0.1407	0.0141	0.6814	0.6255	0.0915	-0.006	-0.368	-0.4325	-0.4275
YDL052C	-0.2744	0.0621	-0.0396	-0.5787	-0.519	0.047	0.1931	-0.1053	0.3304	0.5234	-0.2742	0.0451	-0.1059	-0.1634	0.0053
YDL053C	0.1774	0.2379	0.0397	0.0362	0.0693	-0.2138	-0.3688	0.1054	0.058	-0.0037	-0.0327	-0.0394	-0.0147	-0.2133	-0.3584
YDL054C	0.0541	0.1087	-0.0677	0.5772	0.2766	-0.0508	0.0989	-0.0834	-0.5533	-0.4024	NA	NA	NA	NA	NA
YDL055C	-0.5702	-0.2702	0.0359	-0.383	-0.1941	-0.294	-0.0847	-0.2512	-0.0945	-0.5039	-1.0261	-0.3686	-0.1618	-0.6308	-0.8601
YDL056W	-0.2623	-0.1904	0.0092	0.0387	0.117	0.2664	0.1217	0.0599	-0.235	-0.0837	-0.2308	-0.1857	-0.0757	-0.2429	-0.0098
YDL057W	0.1946	0.1675	0.2919	0.7988	0.406	-0.533	-0.2511	-0.3018	-0.6763	-0.4856	0.2119	0.1568	0.1619	0.3581	0.3393
YDL058W	-0.544	-0.2657	-0.0679	-0.7294	-0.291	0.1837	0.6668	0.2379	0.1458	0.1969	-0.4459	0.2419	0.098	-0.5413	-0.2953
YDL059C	0.1078	0.229	-0.0085	-0.0456	-0.3092	-0.2112	-0.169	0.194	-0.1288	0.1205	NA	NA	NA	NA	NA
YDL060W	-0.2863	-0.1211	-0.1501	-1.13	-0.3125	0.9817	0.5578	0.1056	1.0556	0.5595	0.2334	0.0101	-0.173	-0.1063	-0.0094
YDL061C	0.3869	-0.1496	-0.2559	-0.9915	-0.3673	0.0506	-0.084	0.1103	0.6913	0.118	-1.6169	-2.0371	-0.0085	-0.4822	-0.8604
YDL063C	-0.1151	-0.0488	-0.0898	-1.0542	-0.211	0.9203	0.0461	-0.0859	0.5867	0.1856	0.4355	-0.2696	-0.2568	-0.266	-0.1169
YDL064W	-0.1753	-0.3846	-0.0937	-0.4192	-0.3097	0.0048	0.1694	-0.0384	0.6963	0.2227	-0.0711	-0.1804	-0.0397	-0.0018	-0.1823
YDL065C	-0.0131	0.0569	0.1138	0.7684	0.2374	-0.3236	-0.1356	0.2112	-0.4634	0.0231	-0.3995	0.1326	-0.2504	-0.0962	-0.3595
YDL066W	-0.2106	0.2567	0.1341	0.4562	0.1216	0.0499	0.1061	0.0923	0.4216	0.6963	-0.3407	0.1665	0.1786	0.519	0.6773
YDL067C	0.0778	-0.543	-0.0493	0.5202	0.2586	0.0785	0.0432	0.2225	0.4294	-0.0017	0.0308	-0.1617	0.1561	0.9187	0.3678
YDL069C	0.3039	0.0325	-0.2426	-0.3857	-0.4025	-0.4173	-0.268	0.1183	0.2525	0.3817	NA	NA	NA	NA	NA
YDL070W	-0.1712	-0.6304	-0.2476	-0.5619	-0.2708	-0.0994	-0.0696	0.3585	0.6972	0.2542	-0.7597	-0.5495	0.0192	0.0558	-0.325
YDL072C	0.2473	0.3692	0.111	0.6719	0.408	-0.5667	-0.3306	-0.2514	-0.5705	-0.5589	-0.0797	0.1666	0.1833	0.3642	0.2838
YDL073W	-0.0121	-0.1997	-0.1235	-1.3369	-0.5938	0.1141	-0.1506	-0.0302	0.861	0.3345	0.2347	-0.314	0.0204	-0.5301	-0.0692
YDL074C	-0.0006	-0.0617	0.0162	-0.521	-0.1444	0.1577	0.0887	0.1148	0.5763	0.4716	0.0779	-0.0488	0.0263	0.0782	0.1714
YDL075W	0.2791	0.0683	-0.1812	-0.739	-0.405	0.317	0.0196	0.2575	0.7118	0.7561	0.4687	-0.4699	-0.0353	-0.5931	-0.5716
YDL076C	0.2004	0.2181	-0.0031	0.7129	0.3373	-0.5582	-0.1057	0.1157	-0.3751	-0.3821	-0.2696	-0.1544	0.0801	0.0602	-0.3758
YDL077C	0.0675	-0.1579	-0.0548	-0.1064	-0.1194	0.1564	0.5069	0.0768	-0.1212	0.098	0.0895	0.3437	0.1507	-0.0783	0.0323
YDL078C	-0.1837	0.1833	0.3434	0.6049	0.2496	0.0088	-0.0772	-0.3078	-0.2015	-0.3642	-0.2142	0.0647	0.0854	0.3568	0.1208
YDL079C	0.8243	0.6566	0.4628	3.8634	2.79	-1.5313	-0.8617	-0.5027	-3.92	-3.0834	NA	NA	NA	NA	NA
YDL080C	0.1624	-0.041	-0.0605	-0.4377	-0.3989	-0.0549	0.0384	0.0636	0.315	0.0968	0.0226	-0.0994	-0.0679	0.0734	0.2366
YDL081C	0.3007	-0.1157	-0.0869	-0.9278	-0.1109	0.0789	0.1633	0.0819	0.7085	-0.1482	0.2364	-0.616	-0.0744	-0.7904	-0.8862
YDL082W	0.3876	-0.0539	-0.2385	-1.1602	-0.4414	0.0598	0.135	0.1832	0.9779	0.3691	NA	NA	NA	NA	NA
YDL083C	0.2399	-0.0002	-0.2094	-1.1899	-0.5414	0.0719	0.0392	0.0665	0.881	0.4909	NA	NA	NA	NA	NA
YDL084W	-0.1058	-0.0545	0.1188	-0.6225	-0.0921	-0.3127	-0.1672	-0.1651	0.2578	-0.0887	-0.3232	-0.3187	-0.1075	-0.459	-0.217
YDL085C-A	-0.0031	-0.352	-0.0272	0.3634	-0.3692	-0.2726	-0.2066	0.2702	0.2418	0.6422	NA	NA	NA	NA	NA
YDL085W	-0.1652	0.4476	0.2632	3.7312	1.7266	-0.5015	-0.5666	-0.2575	-3.4061	-1.8095	NA	NA	NA	NA	NA
YDL086W	-0.2245	-0.095	0.2869	0.5792	0.2125	0.3181	0.0506	-0.2512	0.0844	-0.0911	-0.0689	0.1388	0.1871	0.6976	0.1104
YDL087C	0.1431	-0.1305	-0.1012	0.2586	0.1064	0.4284	0.3493	0.3957	0.1985	0.7528	0.1773	-0.0752	-0.0314	0.1305	0.203
YDL088C	-0.1753	-0.1344	-0.1536	0.2372	0.0665	0.0764	-0.0396	0.0865	-0.486	-0.2551	-0.0188	-0.1014	-0.139	-0.2036	-0.0047
YDL089W	-0.1008	-0.1419	-0.0527	-0.1015	-0.2858	0.0229	0.4189	0.2148	0.1138	0.1663	0.0101	0.4088	0.1725	-0.066	0.227
YDL090C	0.1423	0.1609	0.1971	0.2557	-0.0147	-0.0917	-0.2345	-0.1034	0.0338	0.2373	0.0426	0.2282	0.0279	0.3452	0.1354
YDL091C	0.0428	0.1564	0.2283	0.9829	0.4874	-0.6513	-0.536	-0.2151	-0.946	-0.7063	0.0601	0.0771	0.1415	0.1972	0.0883
YDL092W	0.0812	0.0414	-0.1171	0.1287	-0.3272	0.1946	-0.222	0.1811	0.3779	0.5772	0.2171	-0.1942	-0.0276	0.3938	-0.2649
YDL093W	-0.2759	-0.1066	-0.069	-0.5218	-0.2336	-0.3319	-0.1727	-0.1745	-0.1327	-0.6826	-0.0439	0.0501	0.0121	-0.447	-0.7565
YDL095W	-0.4088	-0.3206	0.0129	-0.5572	-0.1026	0.2243	0.3991	-0.0926	0.2281	-0.0971	-0.4162	-0.1886	-0.0374	-0.3073	-0.3948
YDL097C	0.127	0.0593	0.0516	0.3871	0.0761	-0.1436	-0.0169	-0.0334	-0.483	0.0359	0.226	0.2236	0.0903	0.1495	0.1741
YDL098C	0.6143	-0.0482	0.0418	-0.0236	-0.0777	-0.6911	-0.0197	-0.0797	0.1411	0.1341	0.102	-0.0739	0.0238	0.042	0.0641
YDL099W	-0.2329	0.0807	0.0669	0.414	0.1609	0.0345	-0.1366	0.0873	-0.1702	0.25	-0.1426	0.0992	0.1069	0.1725	-0.1345
YDL100C	0.4496	0.2818	0.1594	-0.094	0.1369	-0.317	-0.1888	-0.3388	0.0534	-0.2849	0.198	0.1931	0.0507	0.0713	0.0453
YDL101C	-0.2798	-0.0235	0.1153	0.1512	-0.0409	0.0388	0.0176	-0.0575	-0.0531	0.1543	-0.3232	-0.0833	0.0009	-0.1148	-0.014
YDL102W	-0.3129	-0.2769	-0.1229	-0.544	-0.2855	0.2079	0.3109	0.2245	0.3432	0.1176	-0.0602	-0.0223	-0.0301	-0.1785	-0.1465
YDL103C	0.1567	0.048	0.1695	0.4036	0.1934	-0.4046	0.0128	-0.2188	-0.0565	-0.1973	-0.0953	0.2747	0.0295	0.295	0.0983
YDL104C	0.16	0.1322	0.1426	0.3199	-0.1164	-0.6519	-0.1604	-0.2472	-0.2784	-0.2104	NA	NA	NA	NA	NA
YDL105W	-0.0916	-0.1817	0.1359	0.3023	-0.1054	-0.3599	-0.152	-0.2038	-0.2749	0.0492	-0.2796	-0.2225	-0.1022	-0.0859	-0.1578
YDL106C	-0.1201	-0.0211	0.067	0.7239	0.4561	0.2341	0.0802	-0.1763	-0.7635	-0.3922	-0.2	0.1558	0.0264	-0.1066	-0.0141
YDL107W	-0.0446	0.1871	0.1389	0.0254	-0.1983	-0.408	-0.5276	-0.2514	-0.3628	-0.365	NA	NA	NA	NA	NA
YDL108W	0.1971	0.2383	0.034	-0.1156	0.2076	0.1069	-0.2708	-0.0688	0.4867	0.1503	0.2342	0.1387	0.0033	0.2949	0.288
YDL109C	0.168	-0.0658	-0.1136	0.0202	0.2889	-0.3877	0.1726	0.1313	0.0774	-0.3582	NA	NA	NA	NA	NA
YDL110C	0.5771	0.1722	0.4003	2.6471	1.6854	-0.8515	-0.4645	0.2522	-1.8425	-1.2872	-0.0472	0.3266	0.7881	0.9596	0.553
YDL111C	0.2068	-0.2356	-0.1674	-0.1686	-0.0845	0.502	0.2837	0.0868	0.4936	0.4059	0.3982	-0.3709	-0.0922	0.1599	0.2009
YDL112W	-0.4288	-0.4403	-0.2075	-1.0148	-0.15	0.9132	0.8566	0.2105	0.7233	0.0812	0.1582	-0.1485	-0.1334	-0.4228	-0.1077
YDL113C	0.4803	0.4583	0.2213	1.1955	0.8557	-1.0419	-0.6268	-0.3177	-1.4081	-0.8009	0.0474	0.3193	0.0524	0.0146	-0.0095
YDL114W	-0.0239	0.1004	0.0596	0.7928	0.363	-0.0034	-0.0501	-0.0673	-0.6236	-0.3717	NA	NA	NA	NA	NA
YDL115C	0.0966	0.3217	0.1708	0.8701	0.5641	-0.1212	-0.2911	-0.0442	-0.3019	-0.0613	0.1602	0.0623	-0.0213	0.4837	0.3249
YDL116W	0.074	-0.2095	0.02	0.0312	0.1614	0.1685	0.2386	-0.1214	-0.1215	-0.2466	-0.0438	-0.111	-0.0002	-0.2573	-0.0398
YDL117W	-0.4331	-0.8065	-0.1992	-0.8476	-0.5954	0.8256	0.9737	0.3206	0.7871	0.9449	0.0754	-0.2082	0.0664	-0.2725	0.0143
YDL119C	0.045	0.0237	0.0212	0.2638	-0.189	-0.156	0.3623	0.1235	-0.1859	0.1304	0.2036	-0.0679	0.2644	0.5193	0.4528
YDL120W	0.187	-0.1049	-0.0821	-0.2401	-0.5141	-0.0157	0.0878	0.2909	0.5828	0.6832	-0.1645	-0.821	0.0581	0.2421	0.1559
YDL121C	-0.0028	-0.0226	-0.0902	-0.5472	-0.4014	0.3142	0.1794	-0.1261	1.129	0.5632	0.3202	-0.1634	-0.0997	0.2542	0.0214
YDL122W	-0.0089	-0.2006	-0.1612	-0.6882	-0.1909	0.3786	0.4139	0.1882	0.4604	0.3669	0.0836	-0.0994	-0.0593	-0.1843	0.0952
YDL123W	-0.0886	0.0357	-0.093	0.5177	0.4747	0.7955	0.0655	0.174	-0.3202	-0.1523	0.2865	-0.0202	0.0227	0.0878	0.2439
YDL124W	0.0163	1.1525	0.8677	2.2062	1.7369	-1.7529	-1.1255	-0.35	-1.6026	-1.2516	-0.7494	1.0626	0.3734	1.012	0.7711
YDL125C	0.2483	0.0862	0.0384	0.424	0.3268	-0.1101	-0.1084	-0.2707	-0.0936	-0.2874	-0.0556	0.2196	0.1725	0.2241	-0.0342
YDL126C	0.504	0.1108	0.1089	0.4418	0.6717	-0.6036	0.0491	0.0427	-0.5657	-0.6844	-0.1881	0.1493	0.0195	-0.1365	-0.0333
YDL127W	-0.6687	-0.486	-0.1254	-1.0943	-0.5031	0.1109	0.1522	-0.0101	0.4125	0.378	NA	NA	NA	NA	NA
YDL128W	-0.0848	-0.424	-0.0457	0.2638	0.42	0.2611	0.3989	0.0465	0.0228	-0.443	0.1829	-0.0403	0.1354	0.1576	0.3058
YDL129W	0.3675	0.2988	0.1489	0.4464	0.84	0.0796	-0.8117	0.0718	-0.3392	-0.3184	NA	NA	NA	NA	NA
YDL130W	0.0504	-0.1479	-0.2098	-0.9112	-0.5758	0.3845	0.1865	0.2618	0.9189	0.5955	0.0001	-0.1889	0.0835	-0.5481	-0.3407
YDL130W-A	0.1986	0.8959	0.7879	2.6547	1.5144	-1.4373	-1.2516	-0.5449	-2.5684	-2.2766	-0.6828	-0.1081	0.8017	1.0959	0.222
YDL131W	0.2902	0.0595	0.0512	0.4412	0.3363	-0.0977	0.063	-0.0643	0.7612	-0.0085	-0.0631	-0.1083	-0.052	0.7155	0.3011
YDL132W	0.1466	0.0349	0.092	0.041	0.0245	-0.1431	0.3851	-0.0848	-0.301	-0.0431	-0.1159	0.2617	0.0392	-0.2228	0.0524
YDL133C-A	0.2869	-0.1659	-0.2383	-0.5954	-0.083	0.3622	0.4812	0.781	1.6385	1.6017	NA	NA	NA	NA	NA
YDL133W	-0.3921	-0.4029	-0.5667	-0.2864	-0.349	-0.1253	0.0883	0.3301	-0.0182	0.0215	-0.9127	-0.7791	-0.4442	-0.2875	-0.3086
YDL134C	0.1091	-0.0045	-0.058	0.154	0.1301	-0.153	-0.1584	0.0381	-0.1693	-0.0008	0.0589	-0.0392	0.1704	0.0575	0.014
YDL135C	0.1318	0.0578	0.1008	0.1963	-0.2313	-0.4165	-0.3524	-0.1369	-0.1633	-0.0156	0.0584	0.2129	0.0577	0.1725	0.0179
YDL136W	0.0608	-0.1095	-0.2416	-0.828	-0.5558	0.4762	0.1429	0.243	1.1416	0.6272	NA	NA	NA	NA	NA
YDL137W	-0.5845	0.1796	0.3858	0.1781	-0.1454	-0.254	-0.4924	-0.3871	-0.1549	-0.2479	-0.3776	0.1055	0.2365	-0.2366	-0.1317
YDL138W	-0.0541	-0.2963	-0.1709	-0.4728	-0.1295	0.1131	0.6907	0.2573	0.1342	0.2149	NA	NA	NA	NA	NA
YDL139C	0.5965	0.3489	0.2722	0.7339	0.5111	-0.2776	-0.4742	-0.1186	-0.2112	0.2467	NA	NA	NA	NA	NA
YDL140C	-0.6152	-0.7795	-0.4514	-0.2737	-0.2172	0.1558	1.0083	0.3735	-0.5161	-0.1808	-0.5067	0.1224	-0.032	-0.4135	-0.2172
YDL141W	-0.1434	-0.1363	-0.0385	-0.5513	-0.4501	0.0262	0.2156	-0.1068	0.5037	0.2458	-0.0226	0.1107	0.0141	0.111	0.0519
YDL142C	0.2523	0.1851	0.1738	0.9774	0.482	-0.374	-0.3919	-0.3474	-0.9026	-0.4941	NA	NA	NA	NA	NA
YDL143W	-0.0558	-0.2589	-0.0661	-0.5972	-0.1684	0.2608	0.4663	-0.0285	0.5534	0.337	0.1349	-0.1059	-0.0771	-0.1712	-0.0138
YDL144C	-0.1631	-0.0104	0.172	0.2366	-0.3402	-0.1389	0.3614	-0.1855	0.1954	0.4527	0.0184	0.4446	0.0616	0.3657	0.1876
YDL145C	-0.4223	-0.4027	-0.1638	-0.443	-0.12	0.2161	0.7476	0.1193	0.1059	-0.2165	-0.3622	0.0439	-0.0131	-0.2764	-0.1739
YDL146W	-0.1205	0.2288	0.0377	0.2815	0.348	-0.9049	-0.1931	-0.0889	-0.378	-0.479	-0.5256	-0.1151	-0.1768	-0.3196	-0.178
YDL147W	0.3619	0.3005	0.1659	0.403	0.2279	-0.2175	-0.3302	-0.208	-0.379	-0.0513	0.2086	0.2233	0.1468	0.1625	0.179
YDL148C	-0.3733	-0.2029	-0.1377	-0.6725	-0.1224	0.9825	0.2974	0.2145	0.4765	0.661	0.2854	-0.2607	-0.0732	-0.2933	-0.1734
YDL149W	-0.2361	-0.4206	0.1426	0.9859	0.5433	-0.778	0.3033	-0.0192	-1.1721	-0.7273	NA	NA	NA	NA	NA
YDL150W	-0.3957	-0.2245	-0.1826	-0.7719	-0.4024	0.7807	0.3521	0.3981	0.8402	1.0528	0.2679	-0.4155	-0.1813	-0.4683	-0.1072
YDL153C	-0.5438	-0.1111	-0.0991	-0.2966	-0.1667	1.2522	0.332	0.1888	0.3795	0.88	0.1624	-0.2988	-0.178	-0.2793	-0.2048
YDL154W	-0.3837	-0.5822	0.0874	-0.3256	-0.2211	0.1203	0.1363	-0.0909	-0.2597	0.0407	NA	NA	NA	NA	NA
YDL155W	-0.362	-0.1267	-0.0867	-0.0126	-0.1329	0.2185	-0.2313	0.0693	-0.168	-0.0392	NA	NA	NA	NA	NA
YDL156W	-0.6917	-0.3364	-0.1423	-0.3813	-0.5099	0.8535	0.1548	0.1781	0.2072	0.6094	0.0215	0.0843	0.0721	0.0118	0.0692
YDL157C	-0.0948	0.1147	-0.2034	-0.6923	-0.5897	-0.0791	-0.1988	0.2414	0.5257	0.4631	-0.2477	-0.4189	-0.1209	0.7963	-0.179
YDL159W	0.0498	0.0417	-0.0009	0.2526	0.0926	0.2149	-0.0006	0.0617	-0.1039	0.1408	0.3423	-0.0108	-0.0401	0.2084	0.0802
YDL160C	-0.4636	-0.481	-0.1788	0.4324	0.2739	0.7018	0.4822	0.1542	-0.6328	-0.3359	0.2991	0.0546	0.1108	-0.1582	0.0437
YDL160C-A	0.3096	-0.0176	0.0614	0.1722	0.3433	-0.0771	0.0231	0.2386	0.0636	0.0241	-0.0357	0.047	-0.2545	0.194	0.1342
YDL161W	-0.1877	-0.1053	-0.1483	0.4477	-0.0097	-0.0478	0.0138	0.0596	-0.2159	0.2034	-0.1086	0.0768	-0.0729	0.1714	0.0114
YDL164C	-0.2054	-0.3931	-0.1269	-0.4688	-0.3648	0.1314	0.4987	0.1245	0.4998	0.3794	-0.1564	-0.1269	0.0037	-0.1578	-0.3399
YDL165W	0.141	-0.1351	-0.0896	0.6025	0.1822	-0.2117	-0.3621	-0.0195	0.1373	-0.1788	0.0993	0.0934	0.1716	0.1023	0.0939
YDL166C	-0.0745	-0.0186	-0.0024	-0.2721	-0.2213	0.3566	0.0847	0.0434	0.9044	0.4849	0.1199	0.1379	-0.15	0.1829	-0.2567
YDL167C	-0.3935	-0.3981	-0.2142	-1.4193	-0.6376	1.0502	0.42	0.1203	0.9139	0.5577	0.3631	-0.1253	-0.1438	-0.6241	-0.1523
YDL168W	0.1114	-0.0356	0.1979	0.1987	-0.0229	0.2997	0.2995	-0.1371	0.2572	0.5114	-0.2597	0.3602	-0.1387	-0.0784	-0.0045
YDL169C	0.5559	0.6082	0.56	3.2102	1.6888	-0.8116	-0.7116	-0.5239	-3.0572	-1.7665	NA	NA	NA	NA	NA
YDL170W	0.4161	0.6267	0.0807	0.9837	0.6794	0.2646	-0.2637	0.0639	0.0184	0.1079	0.578	0.2924	-0.1362	0.9595	0.7119
YDL171C	0.1721	-1.28	-0.2911	-0.2698	0.3439	0.1753	1.396	0.558	0.0271	-0.0416	-0.3614	-0.7256	-0.0021	-0.7558	-0.0094
YDL173W	-0.3799	-0.0174	-0.0498	0.5679	0.1001	0.0989	-0.2117	0.0951	-0.4747	-0.0041	-0.0425	0.2771	0.1171	0.0171	-0.1515
YDL174C	0.089	0.1324	0.333	1.6329	0.9308	-0.1501	0.1332	0.0308	-0.5394	-0.1911	-0.2655	-0.3768	0.5619	0.9039	0.6067
YDL175C	0.159	0.1801	-0.0169	0.2313	0.2416	0.3011	-0.1716	0.1434	0.0805	0.0882	0.0002	-0.1583	-0.1458	0.0642	-0.1246
YDL176W	-0.2521	0.0757	-0.1075	-0.4243	-0.2718	-0.4025	-0.6033	-0.1583	-0.2497	-0.2531	NA	NA	NA	NA	NA
YDL177C	0.1093	0.0549	-0.2789	-0.4119	-0.5698	-0.0665	-0.2254	0.174	0.3589	0.3104	0.5616	0.1082	-0.0563	-0.0302	-0.0158
YDL178W	-0.2315	-0.0299	0.1484	-0.1307	-0.1032	0.1357	-0.034	-0.2171	0.5964	0.2479	0.0986	-0.8048	0.1899	0.3772	0.1196
YDL179W	-0.4058	-0.7456	-0.0418	-0.4933	-0.4996	-0.1036	0.396	0.0551	0.2917	0.3177	NA	NA	NA	NA	NA
YDL180W	0.2344	-0.1834	-0.2228	0.5892	0.1047	-0.72	0.0899	-0.0447	-0.9868	-0.7337	-0.5876	0.3735	0.0399	-0.3286	-0.2101
YDL181W	0.3403	-0.1942	0.579	3.1667	1.7319	-1.443	-0.4574	-0.0993	-1.5969	-0.9878	NA	NA	NA	NA	NA
YDL182W	-0.1793	0.1247	0.0091	0.3992	0.2143	0.3331	0.2621	0.0419	1.2245	0.5468	-0.0855	-0.3331	-0.0395	0.8341	0.4047
YDL183C	0.1102	0.4917	0.0608	1.056	0.6732	-0.6897	-0.8233	-0.0304	-1.5513	-1.2924	-0.084	-0.1205	0.1154	0.0167	-0.0916
YDL184C	0.0926	-0.4378	-0.299	-0.8769	-0.4226	0.6883	0.9725	0.7508	2.0271	1.9325	NA	NA	NA	NA	NA
YDL185W	0.1155	0.0399	-0.0311	-0.2458	0.4071	-0.3996	0.1736	0.1467	-0.2571	-0.4646	-0.3554	0.0877	-0.0269	-0.5912	-0.2814
YDL186W	0.4539	0.5314	0.16	0.527	0.431	-0.598	-0.5695	-0.1799	-0.6531	-0.4699	NA	NA	NA	NA	NA
YDL188C	-0.2687	-0.4445	-0.1062	0.026	-0.2843	0.1386	0.5556	0.125	0.3638	0.5192	-0.0928	0.1559	0.2301	0.2455	0.2765
YDL189W	-0.1264	-0.2338	-0.1818	-0.9652	-0.6409	0.1637	-0.003	0.304	0.8553	0.5811	0.011	-0.0238	-0.0288	0.0006	-0.0677
YDL190C	-0.0927	-0.1198	0.0276	0.0982	0.2473	-0.0986	0.3706	0.0396	-0.3306	-0.5072	-0.3185	0.163	0.179	-0.0975	-0.1153
YDL191W	0.3489	-0.0465	-0.263	-0.6274	-0.3359	0.3588	-0.0352	0.3106	0.7229	0.6143	0.2913	-0.558	-0.221	-0.9777	-0.9029
YDL192W	-0.4239	-0.2347	-0.2489	-0.8102	-0.7428	0.4702	0.1986	0.1132	0.8336	0.2898	-0.2242	-0.2141	-0.24	-0.543	-0.6554
YDL193W	-0.0166	0.0701	0.1343	0.0961	-0.0053	-0.6146	-0.0775	-0.149	-0.6179	-0.2237	-0.2278	0.0714	0.1111	-0.2231	-0.2374
YDL194W	0.1179	-0.1319	-0.2005	1.1027	0.6168	-0.5174	-0.0969	0.137	-1.3957	-1.0214	NA	NA	NA	NA	NA
YDL195W	-0.5095	-0.4222	-0.2225	0.1497	-0.0097	-0.1177	0.7132	0.2892	-0.5333	-0.2881	-0.557	0.1071	0.0284	-0.343	-0.3227
YDL197C	-0.093	-0.1251	0.0241	0.6602	0.3096	0.1868	0.0071	0.0732	-0.8352	-0.382	NA	NA	NA	NA	NA
YDL198C	-0.4526	0.1978	-0.2871	0.1024	-0.8756	-0.4624	-0.2346	0.2811	1.3175	0.684	-0.5295	-0.3025	0.2006	1.9273	0.3937
YDL199C	-0.1765	0.2017	0.3038	1.8305	1.2819	-0.5269	-0.3374	-0.0945	-1.6604	-1.5671	-0.3978	0.0245	0.1736	0.3298	-0.1768
YDL200C	0.2275	0.4501	0.3117	0.4983	0.1124	-0.39	-0.6306	-0.3841	-0.6634	-0.1917	NA	NA	NA	NA	NA
YDL201W	0.2416	0.0132	-0.0074	-0.7347	-0.2754	0.3597	0.1764	0.0087	1.0634	0.6658	0.2764	-0.3735	-0.2219	-0.1684	-0.0124
YDL202W	-0.0588	0.4415	0.2133	-0.0544	-0.385	-0.2726	-0.5922	-0.2023	-0.2141	0.052	0.0914	-0.218	0.0352	0.3204	0.0846
YDL203C	-0.1168	0.0788	0.0079	-0.342	-0.3234	-0.0969	-0.3134	0.0291	-0.1039	0.2682	0.0192	0.0011	0.017	-0.0309	0.127
YDL204W	0.3471	0.413	0.3784	3.4554	2.6279	-0.885	-0.4149	-0.1003	-3.0414	-2.4675	-1.5561	-1.2354	-0.2517	1.9886	1.5788
YDL205C	-0.2398	-0.5132	-0.2066	0.0456	-0.3349	0.4271	0.6249	0.3923	0.0832	0.5216	-0.1635	-0.0013	-0.2513	-0.237	-0.1031
YDL206W	-0.2887	-0.3179	-0.1181	0.8476	0.0706	-0.14	0.3915	0.1622	-0.9035	-0.5389	NA	NA	NA	NA	NA
YDL207W	0.0328	0.1253	0.0018	0.0602	0.0743	0.0865	-0.054	0.3186	0.1034	0.4151	0.1013	-0.0955	0.02	-0.0204	0.1742
YDL208W	-0.0739	-0.0533	-0.2731	-0.2769	-0.6777	0.7044	-0.0422	0.2644	0.6642	0.8662	0.2088	-1.2734	-0.6681	-0.2761	-0.5575
YDL209C	-1.1778	-0.7301	-0.5881	-1.2521	-1.376	0.8568	0.1266	0.4566	0.9182	1.5527	-0.1567	-0.2792	-0.1139	-0.0665	-0.1024
YDL210W	0.1104	-0.0351	-0.0897	-0.0213	-0.2599	-0.0396	0.3524	0.0265	-0.2486	0.1522	NA	NA	NA	NA	NA
YDL211C	-1.0373	-0.7869	-0.7853	-1.5614	-1.3283	0.4571	0.1024	0.4381	0.7233	0.5265	NA	NA	NA	NA	NA
YDL212W	0.0523	-0.1831	-0.0464	-0.5591	-0.1101	0.0797	0.1143	-0.1809	0.3901	-0.1697	0.0502	-0.3398	0.0147	0.0963	-0.2495
YDL213C	-0.1826	0.14	-0.1048	-0.0949	-0.3969	0.8338	-0.047	0.1496	0.4491	0.8413	0.3155	-0.3317	-0.2789	-0.0902	-0.1984
YDL214C	0.353	0.0859	-0.0346	2.6948	1.266	-0.3985	-0.2155	0.0936	-2.7907	-1.2075	NA	NA	NA	NA	NA
YDL215C	0.4882	0.3133	0.0222	1.5233	0.7943	-0.495	-0.3094	-0.1172	-1.3902	-0.8837	0.0291	0.4327	0.1921	0.2654	0.2892
YDL216C	0.1586	-0.0765	0.0841	0.9774	0.5933	-0.6595	-0.196	0.0311	-0.9711	-0.6404	NA	NA	NA	NA	NA
YDL217C	-0.4789	-0.1868	-0.1303	-0.4894	-0.7613	0.2637	-0.0693	0.0103	0.2123	0.4465	0.5591	-0.1375	-0.0153	0.4015	0.1079
YDL218W	-0.7068	0.11	0.2561	-0.3601	-0.5903	0.3136	-0.2431	-0.2443	0.2965	0.4254	NA	NA	NA	NA	NA
YDL219W	0.0788	-0.005	-0.0154	-0.1904	-0.1072	0.1848	-0.164	-0.0356	0.5527	0.2412	0.2479	0.2427	-0.0726	0.0311	0.0471
YDL220C	-0.2926	-0.3597	-0.1197	-0.316	-0.421	0.3833	0.1218	0.0194	0.266	0.4092	NA	NA	NA	NA	NA
YDL222C	0.2717	0.1497	0.2838	4.9265	3.0894	-0.1482	-0.1006	0.0763	-4.3362	-2.4809	NA	NA	NA	NA	NA
YDL223C	-0.2836	0.1273	0.1168	3.0413	0.8962	-0.5976	-0.3896	0.2125	-2.6154	-0.7455	-0.8387	0.0589	0.6933	1.9103	1.7509
YDL224C	-0.4996	-0.5146	-0.2315	-0.1255	-0.2775	0.3925	0.1767	0.2069	-0.2265	0.2005	-0.1409	-0.0336	0.1938	0.0145	0.2205
YDL225W	-0.0035	0.0999	0.0301	0.2749	0.1409	0.035	0.0661	0.0333	-0.0321	-0.105	0.11	0.1156	0.0569	0.1633	-0.0474
YDL226C	-0.3557	-0.1494	0.0254	-0.4198	-0.2627	0.2789	0.0192	0.0575	0.7535	0.7105	-0.099	-0.0328	0.005	0.3148	0.2275
YDL227C	-1.7932	-0.4128	0.1248	-1.2082	-0.6144	0.4867	0.308	0.2246	1.3526	0.7412	NA	NA	NA	NA	NA
YDL229W	-0.0079	-0.2039	-0.2671	-1.2863	-0.2304	0.35	0.3758	0.1489	0.7827	0.1862	0.0317	0.0441	-0.2767	-0.6606	-0.3468
YDL230W	0.1819	0.4402	0.1403	0.6739	0.109	0.0607	-0.0921	0.2745	-0.1608	0.1635	-0.1694	0.1981	-0.1551	0.2812	0.0178
YDL231C	-0.2075	-0.3336	-0.2314	-0.003	0.0613	0.2233	-0.2258	0.093	-0.128	-0.0021	NA	NA	NA	NA	NA
YDL232W	-0.0916	-0.1654	-0.0898	-0.3608	-0.2506	0.0116	-0.1108	0.1302	0.1877	0.0168	NA	NA	NA	NA	NA
YDL233W	0.1322	0.0072	-0.1079	0.8402	0.6412	-0.525	0.0219	-0.0184	-0.7549	-0.666	-0.1316	-0.3452	-0.5069	0.1908	-0.4226
YDL234C	0.6355	0.4101	-0.2348	0.7882	0.8096	-1.5383	-0.6133	-0.0323	-0.8024	-0.9192	-0.3798	0.3666	0.0767	0.3181	0.3967
YDL235C	0.4704	0.0617	-0.0406	-0.0312	-0.0059	-0.0123	-0.0682	-0.0558	0.0088	0.0567	-0.1646	-0.1161	-0.0362	-0.0077	0.3478
YDL236W	0.0497	0.1518	0.1825	0.0318	0.256	0.0845	-0.076	-0.0574	0.6132	0.0831	-0.1992	0.2271	-0.1195	0.3573	0.1332
YDL237W	-0.0504	-0.0005	0.3286	0.1346	0.1887	-0.2167	-0.021	-0.3402	-0.2678	-0.1407	-0.1406	-0.0831	0.2207	0.0566	0.1544
YDL238C	0.0897	-0.0375	0.3822	1.0138	0.6093	-1.15	-0.2095	-0.3559	-1.4112	-1.1854	-0.2371	0.2758	-0.1144	-0.0043	-0.0283
YDL239C	-0.0917	-0.2749	-0.0763	0.4949	0.1663	0.3285	0.4827	0.0569	-0.5464	-0.2533	NA	NA	NA	NA	NA
YDL240W	-1.1626	-1.2938	-0.6699	-0.7843	-0.8352	0.4505	0.8259	0.3399	0.2444	0.5538	-0.5926	-0.1172	-0.1599	-0.3168	-0.3663
YDL241W	1.1635	0.5416	-0.5104	-0.9964	-0.1176	0.301	0.0914	0.1892	0.724	0.1816	NA	NA	NA	NA	NA
YDL243C	0.4464	0.4992	-0.0251	0.2877	0.1076	0.4515	-0.3463	0.0734	0.2122	0.1852	NA	NA	NA	NA	NA
YDL244W	0.9436	0.9454	0.2135	0.8448	0.0324	-0.8621	-0.7963	-0.2935	-0.669	-0.2283	NA	NA	NA	NA	NA
YDL245C	NA	NA	NA	0.0895	NA	NA	NA	NA	NA	NA	NA	NA	NA	NA	NA
YDL246C	0.1	NA	NA	NA	NA	NA	NA	NA	NA	NA	NA	NA	NA	NA	NA
YDL247W	-0.1817	-0.1704	-0.0797	-0.2881	-0.3146	NA	NA	NA	0.3163	NA	NA	NA	NA	NA	NA
YDL248W	0.0232	0.2866	-0.0286	0.5764	0.3125	-0.3203	0.0151	-0.0688	-0.5229	-0.1428	NA	NA	NA	NA	NA
YDR001C	-0.0027	0.4597	0.3694	1.7981	1.2893	-0.7205	-0.4472	0.0092	-1.5326	-1.0373	-0.2209	0.4618	0.4504	0.5026	0.4817
YDR002W	0.0042	0.1489	0.0017	-0.0726	-0.0174	0.0463	-0.2179	0.1089	0.2984	0.3631	0.2921	0.0387	-0.062	-0.0733	0.0339
YDR003W	0.2978	0.2192	0.2771	1.4209	1.3382	-0.2439	-0.2084	0.0274	-0.8504	-0.9004	0.0913	0.3405	0.2891	-0.1847	0.057
YDR003W-A	0.3696	0.0219	0.2128	1.1939	0.9994	NA	0.0923	-0.2059	-1.1658	NA	NA	NA	NA	NA	NA
YDR004W	0.0133	-0.0049	0.0111	0.4422	0.1678	-0.083	0.4441	0.1757	-0.2375	-0.268	NA	NA	NA	NA	NA
YDR005C	0.1845	0.0748	0.2648	1.0075	0.9139	0.0222	-0.1909	-0.1095	-0.8352	-0.7916	0.2376	0.3112	0.3729	0.2558	0.375
YDR006C	-0.0916	-0.3181	-0.2122	0.5611	0.3625	0.3122	0.3017	0.3474	-0.8761	-0.2699	-0.0628	-0.0361	0.0844	0.0181	-0.0473
YDR007W	-0.1584	-0.1713	0.0762	0.2058	-0.1168	-0.0601	-0.3805	0.0596	0.0429	0.146	-0.0048	0.0712	0.0304	0.5188	0.4239
YDR009W	0.4882	0.212	-0.0827	0.4319	0.2236	-0.4478	-0.2351	0.2183	-0.2169	-0.405	NA	NA	NA	NA	NA
YDR011W	-0.4149	-0.0882	-0.3422	0.2904	0.3402	0.8498	0.2561	-0.1166	-0.5151	-0.4496	-0.0643	0.2256	-0.1428	-0.0397	-0.0726
YDR012W	0.2531	0.0646	0.0036	-0.5175	-0.2019	0.0329	-0.0069	-0.1154	0.1708	-0.468	0.0966	-0.0084	-0.2801	-1.1286	-0.931
YDR013W	-0.002	-0.1669	0.0142	-0.2559	-0.116	0.0211	-0.1793	-0.0609	0.9343	0.3875	NA	NA	NA	NA	NA
YDR014W	0.0921	0.1644	0.1392	0.0702	0.088	-0.484	-0.4953	-0.1404	-0.4055	-0.2297	NA	NA	NA	NA	NA
YDR014W-A	0.4644	0.2079	0.3622	0.4481	-0.1209	-0.4998	-0.4101	-0.3432	-0.494	0.0718	NA	NA	NA	NA	NA
YDR016C	-0.2288	-0.568	0.0297	-0.1239	-0.0189	-0.3439	0.2064	0.1044	-0.1109	-0.2967	NA	NA	NA	NA	NA
YDR017C	-0.0148	-0.0937	0.061	0.0993	0.2668	0.1312	0.1745	0.0939	-0.3088	-0.1136	0.0606	0.1882	0.0631	-0.1529	0.1426
YDR018C	0.3047	0.659	0.2011	2.5173	1.5104	-0.7905	-0.6851	-0.1522	-2.1153	-1.6401	NA	NA	NA	NA	NA
YDR019C	1.1837	0.267	0.3158	0.5071	0.8933	0.494	-0.251	-0.4847	1.1802	0.6829	1.3384	-0.0738	0.3531	1.1416	1.3527
YDR020C	0.0307	-0.0809	-0.0569	-0.5892	-0.2568	0.6723	-0.0071	0.0406	0.6121	0.5337	0.3968	-0.2574	-0.135	-0.1429	0.0899
YDR021W	0.1973	-0.03	0.0223	-0.959	0.0399	0.8828	0.088	-0.0526	0.9394	0.3897	0.5919	-0.2477	-0.1054	-0.1423	0.0354
YDR022C	-0.4603	0.1987	0.2789	0.5442	-0.3861	-0.6569	-0.5186	-0.0138	-0.5128	-0.2281	NA	NA	NA	NA	NA
YDR023W	0.0621	0.1488	0.0108	-0.4794	0.0338	-0.0288	-0.0345	-0.0427	0.4403	-0.1164	-0.0141	-0.0467	-0.099	-0.2134	-0.1956
YDR025W	0.0656	-0.0836	-0.287	-1.0195	-0.609	0.3928	0.1045	0.0984	0.908	0.4463	-0.5987	-0.3529	-0.1751	-0.6978	-0.5931
YDR026C	0.126	-0.0939	-0.0849	-0.4138	-0.3016	0.2326	-0.0893	0.2526	0.1889	0.3689	0.0942	-0.1203	-0.0517	-0.1338	-0.0816
YDR027C	0.1019	0.0848	0.0741	0.3512	0.3419	0.0041	0.1854	0.1576	-0.4169	-0.294	-0.0961	0.2678	0.1336	-0.0238	0.1669
YDR028C	-0.2693	0.0668	0.0564	0.0459	0.0865	-0.4371	-0.2273	0.0743	-0.809	-0.273	-0.3099	0.1542	0.0732	-0.4722	-0.2029
YDR030C	-0.4257	0.3885	0.5388	0.2208	0.0217	0.757	-0.3933	-0.3873	0.3104	0.0872	NA	NA	NA	NA	NA
YDR031W	-0.1544	0.3258	0.442	1.2054	0.7111	-0.4935	-1.2029	-0.1031	-0.1211	-0.2709	-0.5823	-0.1495	0.3208	1.42	0.6348
YDR032C	-0.1844	0.5878	0.6288	1.1648	0.6243	-0.5646	-0.7121	-0.5934	-1.3961	-1.3689	-0.5123	0.7218	0.2564	0.0457	-0.3609
YDR033W	-1.2207	-0.721	0.2554	-0.1939	0.0797	0.0858	-0.0154	0.2755	-0.0507	-0.0405	-0.7296	-0.5036	0.4909	-0.624	-0.4791
YDR034C	0.1754	0.1625	-0.0086	0.1996	0.2091	-0.1682	-0.3852	-0.0911	-0.176	-0.2377	-0.1302	-0.1064	-0.0582	-0.0217	-0.1146
YDR034C-A	0.3785	-0.2559	-0.2181	-0.5647	-0.0582	-0.9344	-0.6615	-0.3698	-0.3862	-1.4356	NA	NA	NA	NA	NA
YDR034W-B	0.3131	0.3519	0.225	2.9752	2.2769	0.092	-0.3876	-0.2728	-2.1493	-2.0083	NA	NA	NA	NA	NA
YDR035W	0.2639	0.2852	-0.0196	1.3322	0.8556	0.0285	0.0227	0.2381	0.2274	-0.1847	-0.0854	0.0503	0.0005	1.0321	0.2553
YDR036C	-0.4662	0.0461	0.0024	-0.577	-0.5791	0.0115	-0.119	-0.1481	-0.3113	-0.1131	-0.0755	-0.1418	-0.0587	-0.3041	-0.3832
YDR037W	0.0126	-0.0738	-0.1753	-0.447	-0.0213	0.2122	0.3285	0.0668	0.6454	0.2364	-0.0404	-0.1127	-0.1212	-0.0633	0.0157
YDR038C	0.023	-0.4205	-0.1364	-0.3112	-0.0093	-0.0003	0.7191	0.0538	-0.186	-0.2465	-0.5667	-0.5063	-0.5137	-1.1661	-1.0379
YDR039C	-0.0916	-0.7094	-0.2735	-0.6034	0.3165	0.0728	1.1999	0.5164	1.5224	0.4306	NA	NA	NA	NA	NA
YDR040C	0.8505	0.4564	0.3238	4.3178	3.0211	-1.0202	-0.8663	-0.511	-4.5122	-3.1387	0.3742	0.3938	-0.2303	0.4833	0.92
YDR041W	0.0419	0.4995	0.0601	1.039	0.7053	-0.4566	-0.5734	0.018	-0.9511	-1.1216	0.3545	0.3663	-0.0584	0.1781	0.0386
YDR042C	0.6343	-0.3454	-0.2793	-0.4473	-0.3221	-0.2344	0.4784	0.3239	0.889	0.5283	NA	NA	NA	NA	NA
YDR043C	0.4768	0.0304	-0.0287	1.3885	1.3445	-0.5079	-0.36	-0.0578	-1.2201	-1.3282	NA	NA	NA	NA	NA
YDR044W	0.2518	-0.2464	-0.4466	-1.4713	-0.0414	-1.036	-0.3284	0.3981	0.4445	-1.2588	-0.1054	0.249	-0.2907	-0.4884	-0.7432
YDR045C	0.4189	0.0898	-0.2564	-1.0923	-0.6657	-0.0403	-0.3522	0.1523	0.8105	0.6694	0.0311	-0.2523	-0.0727	-0.1353	-0.129
YDR046C	0.1566	-0.0104	0.2153	0.7566	0.4592	-0.3582	0.1618	0.0111	0.1196	-0.104	NA	NA	NA	NA	NA
YDR047W	-0.0642	0.1938	0.1981	0.3971	0.3356	-0.1173	-0.1252	-0.2857	-0.479	-0.3535	-0.0626	0.3998	-0.0159	0.1561	0.0766
YDR049W	0.248	0.0313	0.0539	-0.0643	-0.049	0.057	-0.0736	0.1072	0.1638	0.52	0.3233	-0.0527	-0.0197	0.0469	0.3332
YDR050C	-0.059	-0.1609	0.0522	-0.4952	-0.0191	-0.1112	-0.0219	-0.012	0.6241	-0.0545	-0.5652	0.088	-0.1469	-0.2692	-0.4347
YDR051C	0.1565	-0.0528	0.0704	-0.0046	0.0434	0.4824	0.1955	0.1398	0.5572	0.6098	0.3598	0.0925	0.0827	0.2248	0.2977
YDR052C	-0.0822	-0.2156	-0.148	-0.2984	-0.372	0.175	0.2703	0.1876	-0.0342	0.4803	-0.2885	-0.3059	-0.2192	-0.453	-0.2888
YDR054C	0.2163	0.2165	0.0316	0.7889	0.4164	0.1366	-0.041	-0.0025	-0.4778	-0.2522	-0.0786	-0.1037	-0.545	-0.3187	-0.8338
YDR055W	-0.2483	0.3118	0.4285	0.5093	0.3987	-1.0829	-0.6181	-0.1098	-0.5009	-0.603	-0.8965	0.212	0.5723	0.8169	0.3538
YDR056C	-0.374	-0.1056	-0.0344	0.008	0.097	-0.0846	-0.0775	-0.0128	0.4279	0.2951	-1.5942	2.2893	1.698	0.8588	-1.9641
YDR057W	0.3392	0.1571	0.1942	0.3133	0.3613	-0.1262	0.2892	0.0173	-0.0687	0.103	-0.2431	0.2136	-0.0362	-0.0927	-0.0051
YDR058C	0.126	0.7504	0.5254	1.5025	0.8573	-0.8701	-1.3098	-0.3433	-0.9475	-0.8367	0.1726	-0.103	0.3037	0.5834	0.1892
YDR059C	0.0224	0.2419	-0.118	1.0384	0.473	-0.1721	-0.3468	0.238	-0.3932	-0.4118	NA	NA	NA	NA	NA
YDR060W	-0.5098	-0.4036	-0.2559	-0.8616	-0.3421	0.9626	0.4516	0.2992	0.8415	0.5995	0.1789	-0.3024	-0.1481	-0.0448	-0.1148
YDR061W	-0.3823	0.2204	0.2879	0.2883	-0.0239	-0.2679	-0.3714	-0.2762	-0.4782	-0.3195	-0.5025	0.0466	0.1728	0.0858	0.0468
YDR062W	-0.1416	-0.3082	-0.111	-0.3539	-0.0711	-0.1135	0.3594	0	-0.0049	-0.0485	-0.2422	0.05	0.0029	-0.2469	-0.0362
YDR063W	-0.0271	0.0104	0.0423	0.5818	0.1074	-0.0293	-0.2526	0.3491	-0.1403	-0.0294	-0.7537	-0.2964	-0.1629	-0.1034	-0.1541
YDR064W	-0.4034	-0.1202	-0.2248	-1.073	-0.6178	0.2703	0.1391	0.2094	0.8339	0.6025	-0.5003	-0.4228	-0.0111	-0.5315	-0.5599
YDR065W	0.5395	-0.0254	-0.0222	-0.0135	0.0109	-0.0887	0.1878	0.0575	-0.2228	-0.1702	NA	NA	NA	NA	NA
YDR066C	0.2051	0.3679	0.3425	0.3276	0.2361	0.1785	-0.3651	-0.2694	0.3398	0.2465	NA	NA	NA	NA	NA
YDR067C	0.5131	0.1337	0.1025	0.2341	0.3751	-0.3438	-0.3554	-0.1343	-0.0725	-0.2709	0.5495	-0.0367	0.0238	0.1264	0.1863
YDR068W	-0.171	0.2193	0.0904	0.5145	0.0901	-0.1759	-0.2354	0.0267	-0.411	0.0829	-0.1742	0.2748	-0.0411	0.1684	-0.0488
YDR069C	-0.3065	0.0125	0.0063	0.9025	0.4334	-0.0716	-0.2309	-0.111	-1.2125	-0.7226	-0.1327	0.034	0.026	-0.0685	0.0053
YDR070C	0.967	0.5866	0.566	3.4763	2.8608	-1.9807	-1.2553	-0.447	-3.957	-3.4156	-0.4097	-0.5895	0.6267	1.8651	1.2967
YDR071C	-0.0021	-0.2623	-0.0836	0.0969	-0.1237	0.0631	0.0382	-0.0086	0.1131	-0.0191	-0.0664	-0.359	-0.4201	-0.5352	-0.6651
YDR072C	0.0835	-0.3657	-0.4279	0.2448	0.0114	-0.0402	0.408	0.0245	-0.7929	-0.2844	-0.1939	-0.1632	-0.4179	-0.714	-0.3103
YDR073W	0.4364	0.2215	-0.0943	0.6462	0.5778	-0.3757	-0.1551	-0.0924	-0.7611	-0.7753	0.1028	0.0584	-0.0815	-0.0561	-0.2371
YDR074W	0.1295	0.4862	0.466	2.8241	2.2018	-1.1955	-0.6534	-0.133	-2.4797	-2.2992	-0.3836	0.5609	0.509	0.7949	0.5873
YDR075W	-0.3175	-0.2464	-0.0667	-0.5207	-0.4045	0.665	0.1137	-0.0151	0.7287	0.6319	-0.1025	0.0398	-0.0287	0.0746	-0.0231
YDR076W	-0.639	-0.0587	0.0031	-0.4474	-0.4656	0.5952	0.2253	0.1463	0.5385	0.4546	NA	NA	NA	NA	NA
YDR077W	-0.1632	-0.2353	0.0475	0.075	0.5347	-0.2587	0.2861	0.3337	0.2077	-0.3126	NA	NA	NA	NA	NA
YDR078C	0.0746	0.0892	-0.0784	-0.1587	-0.1677	0.5625	-0.0002	0.1951	0.3487	0.3022	NA	NA	NA	NA	NA
YDR079C-A	0.0819	0.2427	-0.1707	-0.2073	-0.0707	0.103	-0.3917	0.2204	0.4657	0.2791	-0.0166	-0.1294	-0.1839	0.1118	0.0221
YDR079W	-0.2432	0.0945	0.1286	0.8306	0.1962	0.1465	-0.6392	0.0486	-0.4226	-0.2605	NA	NA	NA	NA	NA
YDR080W	0.0308	0.3383	0.2028	0.1595	0.1663	-0.0489	-0.3352	-0.2806	-0.4851	-0.2783	0.1025	0.1638	0.0484	-0.1693	0.1316
YDR081C	-0.1138	-0.2963	-0.253	-0.5845	-0.2175	0.6197	0.5419	0.2961	0.5611	0.5341	0.3139	0.0685	0.0439	-0.0196	0.2026
YDR082W	0.3289	0.2256	0.0789	-0.1612	0.1889	0.2876	-0.1283	-0.0892	0.2365	0.1883	NA	NA	NA	NA	NA
YDR083W	-0.365	-0.374	-0.1546	-0.3525	-0.184	0.777	-0.2138	-0.0408	0.3847	0.5011	0.2496	-0.6572	-0.3044	-0.064	0.0682
YDR084C	-0.1393	-0.1689	-0.027	0.1587	0.129	-0.3363	-0.075	-0.2526	-0.3252	-0.5857	-0.177	0.0901	0.094	0.2604	-0.0202
YDR085C	0.5227	0.7041	0.0135	1.0252	0.9646	-0.8767	-0.7539	0.0811	-1.2369	-0.9157	NA	NA	NA	NA	NA
YDR086C	0.2774	0.1308	-0.1629	-0.4371	-0.3638	0.0298	-0.3043	0.2768	0.5618	0.4183	0.0025	0.4067	-0.0399	-0.3311	-0.15
YDR087C	-0.1243	0.0104	-0.0568	-0.3067	-0.0431	0.8669	-0.0777	-0.1263	0.7722	0.5256	0.4833	-0.2669	-0.2987	0.2619	0.1586
YDR088C	0.1345	0.1502	0.0328	0.4184	-0.0879	-0.188	-0.1934	0.1335	-0.526	0.2358	-0.2287	-0.024	-0.2332	-0.1627	-0.1992
YDR089W	-0.183	-0.1492	0.1859	-0.401	0.3597	0.3465	0.104	-0.1626	0.2868	-0.1762	0.3141	0.222	0.4068	0.0688	0.5007
YDR090C	0.3873	-0.0041	-0.222	-0.1525	-0.2171	-0.0486	0.2587	0.1783	-0.0976	0.1347	NA	NA	NA	NA	NA
YDR091C	0.2819	-0.5794	-0.2374	-1.0003	-0.2581	0.5497	0.7341	0.1851	1.3598	0.432	0.3792	-0.4024	-0.1659	-0.0617	-0.0359
YDR092W	0.1619	0.2331	0.0445	0.2921	0.1661	-0.3037	-0.4039	-0.124	0.1697	-0.3041	0.3392	0.2137	0.0691	0.0945	0.1041
YDR093W	-0.0886	-0.2731	-0.1114	-0.2922	0.1294	-0.1339	0.5319	0.1875	-0.4279	-0.1301	-0.1622	0.1665	0.0243	-0.3558	-0.0396
YDR096W	-0.1912	-0.2611	-0.1888	2.1368	1.2501	-0.3556	0.0123	0.2694	-1.8696	-1.1412	0.007	0.1169	0.0994	0.2224	0.2589
YDR097C	-0.3319	-0.6551	-0.0564	-0.6406	-0.1477	0.2421	0.6707	0.1468	0.4298	0.393	-0.1965	0.0332	0.0029	-0.1938	0.0213
YDR098C	0.1952	0.1207	0.0155	-0.0149	0.0823	0.0552	-0.0101	-0.0348	0.3835	0.0896	-0.4247	-0.3586	-0.2186	-0.2688	-0.3262
YDR099W	-0.1742	-0.1234	0.0837	0.3054	0.0359	0.0212	-0.0986	0.0087	-0.4142	-0.2694	-0.2094	0.3063	0.0031	-0.1384	-0.4258
YDR100W	0.1571	-0.006	0.3566	1.0765	0.4646	-0.4039	-0.3119	-0.6504	-0.1724	-0.6351	NA	NA	NA	NA	NA
YDR101C	-0.0568	-0.2463	-0.1494	-1.1597	-0.2382	0.9446	0.287	0.0194	1.4238	0.2415	0.5073	-0.2947	-0.2503	0.0738	-0.0508
YDR103W	0.0059	-0.0402	-0.073	-0.0824	0.2406	0.0456	0.2085	-0.007	-0.3278	-0.1778	-0.0659	0.0596	0.0775	-0.5379	0.0479
YDR104C	-0.1761	-0.2232	-0.0755	0.3763	0.0952	0.0919	0.0394	-0.0714	-0.5197	-0.1273	NA	NA	NA	NA	NA
YDR105C	0.0993	-0.0297	0.0154	0.0959	0.1435	-0.274	-0.0702	-0.2329	-0.0621	-0.2522	0.3494	0.0065	0.0129	0.0406	0.3053
YDR106W	-0.578	-0.585	-0.2521	-0.7045	-0.2262	-0.0352	0.4361	0.0364	0.5422	-0.1432	NA	NA	NA	NA	NA
YDR107C	-1.0141	0.1634	0.4481	0.808	0.3401	-0.0713	-0.2543	-0.3717	-0.3733	-0.338	-0.6878	0.1696	0.2403	0.6702	0.1128
YDR108W	-0.0015	-0.0763	0.112	-0.4764	0.0059	0.1754	0.1499	-0.0322	0.5883	-0.0354	0.1039	0.0258	0.009	0.1585	0.1986
YDR109C	-0.1212	0.1105	-0.0054	-0.2756	-0.2061	-0.0643	-0.0001	0.0253	-0.0356	0.281	0.0723	0.3704	0.2162	-0.062	0.2985
YDR110W	-0.0131	0.1551	0.151	-0.616	-0.1803	0.5397	-0.1889	-0.2362	0.724	0.491	0.3645	-0.2112	-0.1095	-0.0915	0.0806
YDR111C	-0.7031	-0.2679	-0.1814	0.1646	-0.1139	-0.4939	0.2893	0.3733	-0.3789	0.0074	-0.8124	-0.0892	-0.0304	-0.0801	-0.1615
YDR113C	-0.3432	-0.1105	0.073	0.3032	0.1902	0.0303	-0.2534	0.0868	-0.1214	-0.0223	NA	NA	NA	NA	NA
YDR114C	-0.007	0.0641	-0.0171	-0.0222	-0.036	-0.0989	-0.1134	-0.0041	-0.0514	-0.0202	NA	NA	NA	NA	NA
YDR115W	0.2141	0.3512	0.0525	0.3449	0.157	-0.7349	-0.6078	0.0262	-0.3219	-0.3557	NA	NA	NA	NA	NA
YDR116C	0.1896	0.5127	0.0435	0.2866	-0.0848	-0.6437	-0.4935	0.1527	-0.1551	-0.3024	0.158	0.008	0.1954	0.4666	-0.017
YDR117C	-0.244	-0.3223	-0.0143	-0.1727	-0.1389	0.1092	0.1875	0.0879	0.2729	0.2351	-0.0923	-0.0555	0.1037	0.2061	0.069
YDR118W	0.3641	-0.1077	0.1341	-0.0112	-0.0074	-0.1061	0.1715	-0.1466	0.1901	0.0477	0.3936	0.2835	0.0353	0.3051	0.5169
YDR119W	0.1152	-0.3146	-0.122	-0.7859	-0.192	0.0863	0.5744	0.0235	0.8448	0.3986	0.0502	-0.1041	-0.1719	-0.0619	0.0522
YDR119W-A	0.8817	0.0879	0.2545	3.6426	3.0712	-0.6419	-0.0099	-0.1614	-1.4797	-1.7258	NA	NA	NA	NA	NA
YDR120C	-0.3436	-0.2065	-0.0792	-0.8561	-0.5272	0.8345	0.3861	-0.0447	0.9387	0.5571	0.4222	-0.0866	0.0154	0.2089	-0.0265
YDR121W	0.0329	0.0556	0.0215	0.0105	0.1148	0.5374	0.1168	-0.0535	0.2877	0.1564	0.1578	0.0145	-0.0584	0.1408	-0.0872
YDR122W	-0.1021	-0.2373	-0.0842	0.9046	0.3247	-0.7321	0.1781	0.1852	-1.1988	-0.5178	-0.323	0.1607	0.137	0.0455	-0.1041
YDR123C	-0.2672	0.2691	-0.0567	-0.455	0.1371	1.1441	0.1436	0.0789	0.4236	-0.0005	-0.0512	-0.068	-0.1156	0.048	-0.0237
YDR124W	0.4358	0.045	-0.2132	-0.3003	-0.2736	-0.6898	-0.0888	0.0572	-0.4021	-0.1531	NA	NA	NA	NA	NA
YDR125C	-0.2416	0.4826	0.0454	0.8235	0.5724	-0.4499	-1.0303	-0.509	-1.1641	-0.9993	NA	NA	NA	NA	NA
YDR126W	0.0437	0.0037	-0.3804	-0.4796	-0.4596	0.4639	0.2694	0.2386	0.3063	0.6557	NA	NA	NA	NA	NA
YDR127W	0.0395	0.2508	0.0009	0.79	0.7001	-0.4463	0.2682	0.0877	0.1233	-0.0745	-0.5025	0.4166	0.0779	0.5961	0.4771
YDR128W	-0.4028	-0.1911	-0.2368	-0.4999	-0.393	0.3886	0.3112	-0.0697	0.2804	0.3717	-0.3265	-0.158	-0.1389	-0.1879	-0.1137
YDR129C	0.2231	-0.0954	0.0372	0.874	0.8442	-0.467	0.164	0.0867	-0.299	-0.4791	-0.2364	-0.0074	0.0513	0.3379	0.1729
YDR130C	0.1759	0.1306	0.2292	0.3046	0.5612	-0.1816	-0.269	-0.0432	-0.0099	-0.1271	NA	NA	NA	NA	NA
YDR131C	0.2766	0.2974	0.0786	0.3231	0.3908	-0.1447	-0.2834	-0.0869	-0.4224	-0.4995	NA	NA	NA	NA	NA
YDR132C	0.5557	0.3168	0.1315	0.7712	0.5928	-0.017	-0.2029	-0.1313	-0.9901	-0.5796	NA	NA	NA	NA	NA
YDR135C	-0.2191	-0.2507	-0.1024	-0.3771	-0.0046	0.2363	0.5891	-0.0613	0.1725	0.0972	-0.3857	0.0431	-0.0901	-0.1711	0.1444
YDR137W	0.5479	0.1925	0.1712	0.4308	0.4124	-0.5271	-0.1305	-0.1373	-0.4744	-0.256	0.0119	0.0032	-0.125	-0.1593	0.133
YDR138W	-0.1898	-0.338	-0.1763	-0.3694	-0.1819	0.6539	0.4607	0.1828	0.2351	0.2621	0.1692	0.0793	0.0616	-0.0397	-0.1107
YDR139C	0.2591	0.1421	-0.0615	0.0782	-0.1365	-0.0857	-0.2724	0.2041	0.3936	0.5799	-0.0208	-0.2902	-0.0875	0.0096	0.1699
YDR140W	0.1733	0.2323	0.1688	0.449	0.0029	-0.017	-0.5827	-0.4588	-0.5333	-0.1757	0.2817	-0.02	-0.235	-0.046	-0.3157
YDR141C	-0.2993	-0.3378	-0.1144	-0.059	-0.0175	0.2409	0.6176	-0.0371	-0.3463	0.0591	-0.073	0.3718	0.1146	-0.1607	0.2469
YDR142C	0.4992	0.1151	0.026	0.8164	0.2245	-0.4797	-0.1161	0.0393	-0.736	-0.109	-0.1057	0.1593	0.2307	0.2184	0.3068
YDR143C	-0.0979	-0.3986	-0.2878	-0.5053	-0.3517	0.1264	0.5734	0.0469	0.0551	-0.0227	-0.083	-0.0341	-0.1194	-0.39	-0.3831
YDR144C	0.1515	-0.2391	-0.2858	-1.612	-0.9772	0.1693	0.4296	0.1228	1.05	0.7344	0.2012	-0.0845	-0.1156	-0.4608	-0.1433
YDR145W	-0.0517	0.0318	-0.0764	0.0045	-0.192	0.0907	-0.3289	0.0779	0.1099	0.3901	0.2204	-0.1419	0.0136	-0.0145	0.0884
YDR146C	-0.3909	-0.4855	0.018	-0.7531	-0.0083	0.0472	0.3125	0.1316	0.6658	0.1926	0.0235	0.0109	0.2471	-0.0353	0.0202
YDR147W	0.0678	0.0068	-0.1055	-0.5405	-0.0113	-0.128	-0.1489	-0.0559	0.4463	-0.1486	0.2144	-0.1282	-0.0956	-0.1074	0.0373
YDR148C	-0.1415	-0.025	0.2542	0.7503	0.4813	-0.7431	-0.1895	0.0581	-0.6641	-0.6351	-0.3098	-0.4312	0.4726	0.2415	-0.1274
YDR150W	-0.7671	-0.7019	-0.0378	0.2168	0.1795	0.7171	0.7866	0.1044	-1.1306	-0.1042	0.1198	0.1299	0.1423	-0.5818	0.2489
YDR151C	0.6437	-0.038	0.0234	1.0347	0.9484	-0.1854	0.3498	0.0488	-0.9019	-0.662	NA	NA	NA	NA	NA
YDR152W	0.1955	0.1411	0.0105	-0.0053	-0.1526	-0.0836	-0.115	-0.0825	0.3268	0.4031	0.0932	0.0539	-0.0408	0.263	0.0934
YDR153C	0.4121	0.0109	-0.0436	0.7258	0.6541	0.1768	0.2372	0.068	-0.7255	-0.4775	0.4168	0.1778	0.0909	0.0715	0.2409
YDR155C	0.431	0.2959	0.2821	0.0477	0.2168	-0.346	-0.0678	-0.2736	-0.6486	-0.1918	-0.2003	0.1296	0.0968	-0.4576	0.1953
YDR156W	0.3555	0.1233	-0.2245	0.114	-0.1081	0.5044	0.0573	0.0793	0.849	0.593	0.4682	-0.2375	-0.1431	0.3186	0.1812
YDR158W	0.1851	0.6861	0.0617	0.781	0.5139	0.0661	0.0898	0.0626	0.8089	0.3777	0.0381	0.5885	-0.0507	1.1657	0.6132
YDR159W	-0.1381	-0.2364	-0.1269	-0.0841	-0.1708	0.1928	0.08	0.1886	-0.1073	0.0112	0.0937	0.1391	0.0491	-0.2424	0.1433
YDR160W	-0.3715	-0.2142	-0.1354	-0.0586	-0.0588	-0.0262	0.3182	0.177	-0.6795	-0.4796	NA	NA	NA	NA	NA
YDR161W	-0.4128	0.1086	-0.0183	-0.5074	-0.3538	0.8244	-0.0353	-0.0737	0.7791	0.783	0.1623	0.1424	-0.2528	-0.2228	-0.3106
YDR162C	0.0804	0.1791	0.0756	0.5455	0.1312	0.1931	-0.2021	-0.055	-0.0954	0.0986	0.038	0.0413	0.0164	0.1745	0.0972
YDR163W	-0.0615	0.1603	0.0334	0.6466	-0.0262	0.2808	-0.171	0.1501	0.1071	0.5806	-0.0753	-0.0378	-0.0103	0.2257	-0.0434
YDR164C	-0.1867	0.0103	-0.0255	-0.2897	-0.1805	0.0609	0.217	0.0223	0.1378	0.0347	-0.0708	0.2155	0.0324	0.0716	-0.0821
YDR165W	-0.1824	-0.0962	0.0173	-0.5705	-0.305	0.7247	0.2213	-0.3022	0.4452	0.4731	0.2626	-0.1828	-0.0776	-0.1613	0.1308
YDR166C	-0.1784	-0.1332	-0.0694	0.0173	0.1115	0.0334	0.0839	-0.1457	-0.2972	-0.2372	-0.0777	0.1447	-0.0064	0.0554	-0.1371
YDR167W	0.0084	0.2266	0.0492	0.5831	0.2479	0.0444	-0.3246	-0.0968	-0.0872	0.0702	0.0805	-0.1818	-0.0941	-0.1745	0.0609
YDR168W	-0.2098	0.0654	0.0813	0.3069	-0.0109	-0.1261	-0.129	0.0036	-0.2399	-0.013	-0.1104	0.3011	-0.0494	-0.0356	-0.1195
YDR169C	-0.3473	-0.4281	-0.0668	1.0165	0.3253	0.0798	0.1037	0.3426	-1.0684	-0.3687	-0.0262	0.0654	0.1032	0.0793	0.1713
YDR169C-A	-0.007	0.1222	0.0532	0.8182	0.203	-0.1829	-0.1913	-0.0911	-1.0246	-0.3058	NA	NA	NA	NA	NA
YDR170C	-0.7362	-0.4569	-0.1151	-0.2455	-0.0437	-0.0692	0.4725	0.184	-0.5298	-0.3514	-0.5565	-0.0048	0.0191	-0.6062	-0.5096
YDR171W	0.8129	0.665	0.4399	3.3866	2.3078	-1.7943	-0.261	-0.3119	-2.6881	-2.114	-0.5517	1.3586	0.9292	1.4865	1.0434
YDR172W	-0.0125	-0.2638	-0.0984	-0.4517	-0.0691	0.3027	0.5253	0.0864	0.8636	0.4222	0.0634	-0.1207	-0.0359	0.1542	0.0136
YDR173C	0.2121	0.4143	0.2446	0.1205	0.3583	-0.2371	-0.4024	-0.409	-0.3907	-0.4165	0.2041	0.9153	0.0081	-0.0173	0.0806
YDR174W	0.4144	0.1355	-0.0603	-0.0828	0.3021	0.0092	-0.0409	-0.0475	0.1913	-0.0825	0.3029	-0.0448	0.0244	0.2598	0.225
YDR175C	-0.0195	0.3156	0.0073	0.4645	-0.0762	-0.3857	-0.529	0.2187	-0.508	-0.0515	0.0477	-0.4237	0.0629	0.2209	-0.0237
YDR176W	-0.2183	-0.1591	0.0584	0.262	-0.0571	0.1236	0.0363	-0.109	-0.6395	-0.1248	0.1174	0.2572	0.2666	0.1124	0.1787
YDR177W	0.0215	0.2546	0.1052	0.0883	0.038	0.255	-0.1695	-0.1069	0.099	0.0195	0.1623	0.3209	0.033	0.1163	-0.056
YDR178W	0.0558	-0.247	0.1966	1.6417	0.9354	-0.0684	0.1304	0.3169	-0.5939	-0.5268	NA	NA	NA	NA	NA
YDR179C	0.1253	0.4536	0.244	0.5378	-0.0428	-0.0391	-1.138	-0.3743	-0.4249	-0.1237	0.0668	0.3882	-0.0268	0.4799	0.3161
YDR179W-A	-0.0365	0.1297	0.1339	-0.7801	-0.1699	-0.156	-0.3858	-0.4331	0.4448	-0.6036	NA	NA	NA	NA	NA
YDR180W	-0.4968	-0.8362	-0.2493	-1.1085	-0.6714	0.3244	0.8248	0.1213	0.2032	0.3515	-0.1611	-0.1033	-0.1811	-0.6451	-0.5033
YDR181C	-0.3562	0.0643	0.0397	0.1401	-0.3203	0.6982	-0.1551	0.1385	0.0295	0.3359	0.0218	-0.0397	-0.0127	-0.0723	-0.1145
YDR182W	-0.3446	-0.3932	-0.1054	-0.1207	-0.052	0.4184	0.5774	0.203	0.1421	0.1295	-0.7273	-0.2172	0.0504	-0.171	-0.3769
YDR182W-A	0.5734	0.2519	0.1834	0.1664	0.5928	-0.6735	-0.309	-0.1574	-0.2363	-0.6572	NA	NA	NA	NA	NA
YDR183W	-0.0067	0.0734	0.0755	0.2563	-0.0112	0.0119	-0.223	-0.209	-0.0114	0.1389	0.0398	0.2612	-0.16	0.2595	0.1124
YDR184C	0.063	-0.0644	-0.2475	-0.9232	-0.3955	0.4043	0.0076	0.2581	0.5673	0.437	NA	NA	NA	NA	NA
YDR185C	0.1531	-0.3742	-0.2556	0.6933	0.6325	0.5049	0.3149	0.4546	0.0784	-0.1544	NA	NA	NA	NA	NA
YDR186C	-0.5206	-0.2135	-0.1936	0.0192	-0.1187	0.0001	-0.0814	0.1072	-0.8834	-0.2913	0.4612	-0.193	0.2249	-0.1485	0.1892
YDR188W	-0.0191	-0.1698	-0.0958	-0.4759	-0.3252	0.3322	0.524	0.1609	0.8042	0.4821	0.0652	-0.104	-0.0975	-0.1145	-0.0981
YDR189W	-0.4617	-0.1498	-0.0753	-0.1461	-0.1171	0.2329	0.2481	-0.0014	0.0295	-0.0621	-0.1957	0.0481	0.0153	0.0258	-0.0841
YDR190C	-0.0965	-0.0607	0.0132	-0.2277	-0.0041	0.1538	0.1683	-0.0264	0.3525	0.1936	-0.0919	-0.1023	-0.1111	-0.0768	-0.0556
YDR191W	0.4717	-0.0325	-0.1779	-0.2838	-0.0442	-0.2467	0.0016	0.4234	0.3681	0.1563	NA	NA	NA	NA	NA
YDR192C	-0.2536	-0.1589	-0.0018	0.012	-0.4157	-0.3759	-0.0042	-0.1867	-0.2261	-0.05	0.2752	0.2382	0.0981	-2.2331	0.3541
YDR194C	-0.2117	-0.243	-0.1692	-1.0457	-0.9096	0.2698	0.2296	0.3477	0.9805	0.8721	0.2662	-0.2138	0.0364	0.1148	0.0906
YDR194W-A	-0.0373	-0.0097	-0.0171	-0.1186	-0.0342	-0.2309	-0.0945	-0.0223	-0.1043	-0.0825	NA	NA	NA	NA	NA
YDR195W	-0.2314	-0.0888	-0.1791	-0.3318	-0.2425	0.5675	-0.052	0.2103	0.4337	0.3724	0.4021	0.0405	-0.0115	0.1041	0.195
YDR196C	-0.0026	0.1982	0.1069	0.5631	0.2223	0.2112	-0.0287	0.1947	0.3111	0.4224	0.1224	0.1366	0.1853	0.6279	0.4157
YDR197W	0.0472	0.3485	0.0989	0.4562	0.0328	-0.22	-0.5713	-0.3831	-0.5261	-0.2196	0.1715	0.1764	0.119	0.4917	0.3152
YDR198C	-0.0683	-0.1634	-0.2742	-0.6377	-0.4262	0.757	0.4544	0.4144	0.5117	0.4597	0.3007	0.2255	-0.1037	-0.1358	-0.1568
YDR200C	0.3282	0.103	0.1278	0.3466	0.1461	-0.6102	-0.5884	-0.1307	-0.5541	-0.4169	-0.0483	-0.0383	-0.1032	0.0911	-0.0047
YDR201W	-0.5345	-0.3138	-0.0479	0.1051	-0.4974	-0.0219	-0.2366	0.2181	0.3437	0.6189	0.2884	0.1511	0.2273	0.5235	0.1893
YDR202C	0.2556	0.2499	0.2051	0.7432	0.4227	-0.5037	-0.2572	-0.2029	-0.3224	-0.2521	NA	NA	NA	NA	NA
YDR204W	-0.0365	0.4822	0.5604	1.1619	0.6704	-0.6925	-0.6756	-0.4992	-0.7221	-0.7764	-0.2952	-0.3745	-0.1937	0.6031	-0.6716
YDR205W	-0.3621	-0.4027	-0.2808	-0.2086	-0.2716	0.4465	0.5798	0.1211	0.1425	0.0898	0.1157	0.0269	-0.1299	0.0647	-0.0146
YDR206W	-0.3329	0.0255	-0.0796	-0.8877	-0.2781	0.7459	0.0447	-0.071	0.7973	0.6018	0.1871	-0.0488	0.0882	-0.0872	0.0474
YDR207C	-0.4644	-0.4123	-0.199	0.2555	0.0805	0.3134	0.2291	0.2407	-0.4092	-0.0503	-0.1357	-0.0254	-0.0576	-0.1356	-0.1237
YDR208W	-0.0846	-0.3747	-0.0756	0.3636	0.284	0.2034	0.1833	0.0294	-0.4876	-0.2647	0.281	0.0984	0.0592	-0.0335	0.1774
YDR210W	0.2525	-0.3624	-0.0919	-0.3099	-0.1342	0.1605	-0.0923	-0.0837	0.343	0.2892	NA	NA	NA	NA	NA
YDR211W	-0.2032	-0.1603	0.0018	-0.7276	-0.2424	0.6218	0.4828	0.0711	0.7559	0.562	0.1049	0.0119	-0.0488	-0.149	-0.0025
YDR212W	0.4409	0.0154	0.0574	-0.3569	0.0889	-0.0429	0.1621	-0.0718	0.5537	-0.1081	0.073	-0.0992	-0.0895	0.0381	-0.1202
YDR213W	-0.1745	0.3661	-0.358	-0.5428	-0.3639	-0.0543	-0.625	0.2856	0.1327	0.1896	0.0982	0.0714	0.0118	-0.1885	-0.2458
YDR214W	0.0917	0.1839	0.3748	0.7737	0.2643	0.2287	0.3546	-0.394	-0.8065	0.2087	0.309	0.4347	0.1763	0.0478	0.2966
YDR216W	-0.7863	-0.9359	0.367	2.9322	1.6253	-2.7373	-0.267	-0.4364	-2.0157	-1.7762	-2.9896	-0.463	0.8819	1.0758	0.0171
YDR217C	-0.2713	-0.4536	-0.1199	-1.1452	-0.605	0.14	0.3406	0.3174	0.7998	0.7049	-0.1928	-0.2978	-0.3584	-0.7408	-0.1985
YDR218C	0.6039	-0.2649	-0.0334	0.363	0.0841	-1.581	-0.2664	-0.1134	-1.1317	-0.7728	NA	NA	NA	NA	NA
YDR219C	-0.0943	0.1477	0.2414	0.7286	0.4098	-0.309	-0.3517	-0.0924	-0.9028	-0.4784	-0.1027	0.1176	0.1594	-0.1003	-0.0543
YDR221W	-0.4115	-0.023	0.1585	-0.0606	-0.037	0.1217	-0.0412	-0.1807	-0.0723	0.2084	-0.1431	0.0655	0.1468	0.0496	0.285
YDR222W	0.8245	0.2024	0.7586	1.648	1.6381	-0.63	-0.9775	-0.4925	-1.8017	-0.829	NA	NA	NA	NA	NA
YDR223W	-0.7591	0.2103	0.1445	1.521	0.4967	0.54	-0.3691	-0.1513	-0.5051	-0.4602	NA	NA	NA	NA	NA
YDR224C	-0.0932	-0.3151	-0.1008	-0.311	0.2151	-0.1813	-0.145	0.099	0.7136	-0.3104	-0.2221	3.0838	2.9156	0.9044	0.1647
YDR225W	-0.0593	-0.2835	-0.0829	-0.9617	-0.1329	-0.247	-0.1005	0.1738	1.2212	0.5401	0.0586	-0.1906	-0.4939	-0.5771	0.3078
YDR226W	-0.5949	-0.2882	-0.1361	-1.0944	-0.77	0.3535	0.1738	0.0357	1.0023	0.4804	-0.7833	-0.3168	-0.1685	-0.4144	-0.5803
YDR227W	-0.7981	-0.2884	-0.0712	-0.5719	-0.2684	0.6611	0.0902	0.0114	0.0558	0.1469	-0.1201	-0.1146	-0.108	-0.4632	-0.2173
YDR228C	-0.0663	-0.2342	-0.2309	-0.3224	-0.1809	0.2516	0.0006	0.1994	0.2968	0.1425	0.1699	-0.0285	0.0063	-0.0256	0.0968
YDR229W	0.0265	0.1498	0.142	0.9127	0.7343	-0.286	-0.3503	-0.2209	-1.245	-0.8386	0.0901	0.1612	0.0564	0.141	0.1033
YDR231C	-0.0393	0.2314	0.158	1.2525	0.7112	-0.288	-0.3929	-0.0938	-0.643	-0.2957	NA	NA	NA	NA	NA
YDR232W	-0.1982	-0.7272	-0.358	-0.5847	-0.2601	0.7497	0.7151	0.3593	0.565	0.3043	0.2841	-0.5778	-0.011	0.0675	0.0594
YDR233C	-0.2688	-0.295	-0.159	-0.1333	-0.2239	0.4066	0.4667	-0.0226	0.148	0.07	0.0446	-0.0358	0.0585	0.062	-0.0957
YDR234W	-0.2313	-0.559	-0.1551	-0.7515	-0.0285	0.5576	0.8522	0.1224	1.7703	0.3561	-0.2066	-0.6176	-0.2178	0.3048	0.1109
YDR235W	0.2947	0.0984	-0.0489	0.3067	0.2905	0.0819	-0.0183	0.0755	-0.1873	-0.1835	0.0908	0.1014	0.0003	0.155	0.0686
YDR236C	-0.1225	0.3222	0.0133	-0.4175	-0.1489	-0.4999	-0.1074	0.0196	0.6857	-0.0051	-0.5182	0.4117	0.0133	0.5166	0.0344
YDR237W	-0.0523	0.4735	0.2264	-0.0203	-0.2681	-0.3908	-0.6672	-0.3141	-0.379	-0.2532	-0.1028	-0.3617	0.0269	0.0938	-0.0687
YDR238C	-0.3341	-0.307	-0.1055	-0.2331	-0.1077	0.0377	0.5466	0.0492	0.2918	-0.0668	-0.4272	-0.1125	-0.0161	-0.1758	-0.2136
YDR239C	-0.0833	0.0394	0.071	-0.2171	0.1034	0.076	-0.0751	-0.0327	0.0524	-0.0717	0.043	0.0475	-0.0149	-0.1479	0.0419
YDR240C	0.1083	0.0146	0.0469	-0.4886	-0.0965	0.2376	0.0833	-0.0772	0.6086	0.4282	-0.0802	-0.2101	0.0181	0.002	0.0194
YDR242W	-0.3807	0.4548	0.403	0.4909	0.4392	-0.5174	-0.7075	-0.2413	-0.7022	-0.6765	NA	NA	NA	NA	NA
YDR243C	-0.1467	0.0921	0.1018	-0.3294	0.1499	0.5242	-0.3046	-0.0761	0.193	0.1199	0.4528	-0.1255	0.1155	-0.0541	0.1278
YDR244W	0.3067	0.1821	0.0478	0.8495	0.4423	0.1474	-0.0968	0.1994	-0.4295	-0.0392	0.0879	0.0815	0.0962	0.2118	0.2277
YDR245W	-0.1594	-0.1612	-0.1006	-0.6051	-0.3097	-0.0878	0.1981	-0.1205	0.4153	0.1833	-0.0366	-0.1336	-0.0394	-0.1196	-0.0901
YDR246W	0.0965	0.2863	0.202	1.0673	0.7589	-0.014	-0.4621	-0.4614	-0.7914	-0.899	0.1775	0.1962	0.1586	0.4942	0.2847
YDR246W-A	0.2455	-0.0308	-0.0342	0.0574	0.463	0.1815	0.0867	-0.0258	0.2968	-0.7056	NA	NA	NA	NA	NA
YDR247W	0.0752	0.3966	0.6202	2.0821	2.0335	-0.7453	-0.9698	-0.5983	-2.7215	-2.5791	NA	NA	NA	NA	NA
YDR248C	0.1421	0.6881	0.7129	0.1927	0.0561	-0.3303	-0.8736	-0.5239	-0.12	0.0964	-0.1543	0.467	0.1817	0.1641	0.174
YDR249C	0.4602	0.0182	-0.1449	-0.1076	0.4426	0.1236	0.2216	0.2694	0.2398	-0.1242	NA	NA	NA	NA	NA
YDR251W	-0.0091	-0.0052	0.0146	0.8408	0.4989	-0.3595	0.0232	0.0903	-1.0773	-0.5939	-0.3561	-0.0209	-0.029	-0.1272	-0.2341
YDR252W	-0.1218	-0.0525	-0.0061	0.4584	0.392	0.1409	-0.5348	-0.0459	-0.2913	-0.4751	NA	NA	NA	NA	NA
YDR253C	0.2167	-0.5371	0.2966	1.8022	1.2733	-0.8875	0.2698	-0.0382	-1.4381	-1.1576	NA	NA	NA	NA	NA
YDR254W	-0.373	0.1346	0.196	0.0855	0.0573	0.4153	-0.1512	0.1241	0.2622	0.0772	NA	NA	NA	NA	NA
YDR255C	0.4551	0.14	0.264	1.629	1.3171	-1.1026	-0.8647	-0.4643	-1.8001	-1.7737	0.0349	0.357	0.1099	0.3303	0.1383
YDR256C	-0.1219	-1.0972	-0.3935	-0.3805	-0.0098	0.0912	0.9412	0.3735	0.4842	-0.0156	NA	NA	NA	NA	NA
YDR257C	0.2682	0.1178	0.0235	0.2035	0.18	0.4102	0.1706	0.0596	0.1495	0.3582	0.2732	0.1759	0.1112	0.0666	0.2204
YDR258C	0.7405	0.865	0.5727	2.957	1.7219	-2.1801	-0.757	-0.5476	-2.7551	-1.8201	-0.3745	0.5332	0.5093	0.8571	0.5686
YDR259C	1.7285	0.831	0.0199	0.6344	0.9011	-0.0571	0.1846	0.333	-0.4842	-0.1792	0.3823	0.5201	-0.2353	-0.1555	0.2825
YDR260C	-0.3004	-0.2332	-0.2095	0.2294	-0.2921	0.0775	-0.0262	0.0683	0.0532	0.2794	NA	NA	NA	NA	NA
YDR261C	-0.2007	-0.2645	-0.0045	-1.3151	-0.5793	-0.2753	0.1102	0.0244	0.3285	0.1406	-0.2507	-0.1491	0.0757	-0.6297	-0.1277
YDR262W	-0.0869	0.1778	0.1976	0.6438	0.3884	-0.0448	-0.539	-0.2047	-0.6285	-0.3562	-0.0117	0.0553	-0.1041	-0.2195	-0.1204
YDR263C	-0.2204	-0.1092	-0.0837	-0.478	-0.3579	-0.3497	-0.0926	0.2313	0.4328	0.3673	NA	NA	NA	NA	NA
YDR264C	-0.1058	0.474	0.143	-0.0596	-0.1096	-0.1011	-0.4594	-0.3299	-0.2694	-0.1351	0.2717	0.2103	0.0605	0.1099	0.1362
YDR265W	0.2222	0.232	0.1026	0.4062	0.4245	-0.5052	-0.5122	-0.1702	-0.4997	-0.5071	-0.3315	0.0155	0.2718	0.4814	0.4062
YDR266C	-0.1178	-0.2758	-0.0389	-0.1148	-0.134	0.3235	0.1398	0.0533	0.0517	0.2303	0.101	-0.1609	0.1616	-0.0989	-0.0113
YDR267C	-0.1351	-0.0695	0.0802	-0.0342	0.0241	0.3767	0.1118	0.1026	0.4868	0.5682	0.1168	-0.0579	0.004	0.2308	0.2881
YDR268W	-0.1012	0.5589	0.1152	-0.2862	-0.3762	-0.6509	-0.381	-0.1224	0.204	-0.0428	-0.0374	-0.2014	0.1858	0.4797	0.074
YDR270W	-0.002	0.3983	0.2973	0.5354	0.5036	-0.3571	-0.2034	-0.3836	-1.0584	-0.6798	-0.0729	0.4172	0.0882	-0.238	-0.1682
YDR272W	-0.2525	0.0796	0.3048	0.9303	0.2952	0.2	-0.0645	-0.0021	-0.2114	0.1572	-0.3797	0.0245	-0.1503	-0.009	-0.2317
YDR273W	-0.386	0.1588	0.0808	0.6569	-0.0233	-0.8979	-0.9467	-0.2422	-0.8441	-0.8623	NA	NA	NA	NA	NA
YDR275W	-0.5743	-0.3323	-0.2727	-0.1565	-0.2052	1.1156	-0.1123	0.1898	0.466	0.0419	NA	NA	NA	NA	NA
YDR276C	0.2595	-0.2041	0.1357	0.7114	0.6808	-0.1516	-0.4126	-0.0677	-0.47	-0.8055	NA	NA	NA	NA	NA
YDR277C	-0.5054	0.4524	0.4137	3.2295	2.1326	-0.6558	-0.5265	-0.2401	-2.2076	-1.852	NA	NA	NA	NA	NA
YDR279W	-0.244	-0.1627	0.0852	-0.1871	-0.3699	0.3747	-0.0098	-0.0571	0.0547	0.3436	-0.0452	-0.2635	-0.0717	-0.1422	-0.2278
YDR280W	-0.0458	-0.0687	-0.0398	-0.2571	-0.1103	0.5883	0.1466	0.0653	0.5397	0.423	0.3017	0.0929	-0.0294	0.1067	0.1781
YDR281C	-1.0528	-0.6175	-0.0693	-2.1303	-0.9331	3.1034	0.3239	1.7635	3.1317	1.1698	NA	NA	NA	NA	NA
YDR282C	-0.0742	0.0817	0.1312	0.4629	0.0063	-0.1465	-0.3913	-0.2812	-0.1997	-0.2091	NA	NA	NA	NA	NA
YDR283C	-0.7739	-0.6161	-0.2598	-0.6611	-0.4113	0.1182	0.4435	-0.0506	-0.0865	-0.1283	-0.3146	0.0451	-0.0446	-0.4216	-0.1838
YDR284C	-0.1721	-0.2078	0.1304	0.1994	0.0841	-0.0542	0.0294	-0.2037	-0.1052	-0.2409	-0.1625	0.0905	0.22	0.2229	0.3206
YDR285W	0.3728	0.3369	0.2055	0.0601	0.229	-0.4374	-0.3764	-0.1528	-0.2764	0.0958	NA	NA	NA	NA	NA
YDR286C	-0.3331	-0.1791	-0.0468	-0.3955	-0.5387	0.1882	-0.2888	0.4366	0.9275	0.5274	NA	NA	NA	NA	NA
YDR287W	-0.2637	0.2017	0.3834	0.9399	0.29	-0.1686	-0.2151	-0.2757	-0.4262	-0.0202	-0.0813	0.2914	0.1031	0.6141	0.3144
YDR288W	0.0169	0.0919	0.1296	0.2699	0.0558	-0.0185	-0.0966	-0.159	-0.2985	0.0028	-0.0197	-0.0741	-0.061	0.0372	0.0244
YDR289C	0.262	0.2545	0.1508	0.588	0.4765	-0.2254	-0.3021	-0.1314	-0.738	-0.4055	0.1516	0.3598	0.0212	-0.0223	0.2673
YDR291W	-0.0022	-0.0135	-0.0141	-0.1104	-0.0025	0.3965	0.5468	0.1577	0.1811	0.1511	0.0712	0.2034	0.0573	-0.0467	0.2561
YDR292C	-0.3358	-0.1384	-0.0525	-0.3887	-0.1391	-0.0856	0.0104	-0.0028	-0.188	-0.181	-0.2595	-0.0528	0.073	-0.2693	-0.1549
YDR293C	0.1292	-0.3159	-0.4243	0.2575	0.3016	-0.018	0.7213	0.4738	-0.3863	-0.3189	0.033	0.2213	0.0511	-0.113	0.0889
YDR294C	0.5139	0.2743	0.3187	0.5577	0.7221	-0.7569	-0.1468	-0.3716	-0.4606	-0.5712	-0.223	-0.1386	0.0428	0.0247	0.1655
YDR295C	0.1397	0.1823	0.0503	0.3549	0.2967	0.0668	-0.0657	-0.2109	-0.4734	-0.4444	-0.0668	0.1109	0.1549	-0.0191	-0.0856
YDR296W	-0.1294	0.3751	0.1556	0.4364	-0.0951	-0.174	-0.3303	-0.0667	-0.3128	-0.2281	0.2764	0.0913	0.2518	0.6285	0.0693
YDR297W	0.2422	0.1782	-0.0183	0.0947	0.522	-0.2925	-0.2056	-0.2056	-0.3277	-0.6734	-0.1796	-0.5382	-0.2417	-0.4653	-0.1745
YDR298C	0.1467	-0.0542	0.1536	0.5311	0.358	-0.1659	-0.1134	-0.0369	-0.0216	-0.3669	-0.1768	-0.2531	0.165	0.5349	0.1627
YDR299W	-0.1498	-0.2102	-0.0479	-1.0741	-0.1799	0.8701	0.3301	0.1943	1.1694	0.8277	0.4616	-0.091	-0.1174	-0.0769	0.0909
YDR300C	-0.1497	-0.0203	-0.0202	-0.717	-0.5862	0.3594	0.3746	0.033	0.8859	0.5634	-0.015	0.0447	-0.1215	-0.1101	-0.2704
YDR301W	-0.3646	-0.4803	-0.0857	-0.1343	-0.1564	0.189	0.4591	-0.1527	-0.3364	0.0196	0.0203	0.1564	0.0828	-0.1799	0.0314
YDR302W	0.0343	-0.25	-0.0819	-0.7639	-0.5282	-0.1434	0.0148	-0.0781	0.901	0.1622	-0.1066	-0.0893	0.0351	0.2406	-0.1363
YDR303C	-0.4669	-0.5622	-0.1225	-0.6335	-0.2912	0.6155	0.4997	0.1232	0.5977	0.1748	0.0251	-0.0874	0.0917	-0.0104	0.0314
YDR304C	-0.0521	-0.0019	0.1271	-0.09	0.0435	0.0295	0.097	-0.253	0.1393	-0.1212	-0.4156	0.1272	-0.2924	-0.3396	-0.1654
YDR305C	0.2049	0.0445	0.0591	0.4265	-0.0232	-0.3119	-0.248	-0.301	-0.0063	-0.2147	0.1878	0.1387	0.0668	0.6699	0.136
YDR306C	0.1386	0.3637	0.3175	1.0016	0.6282	-0.2773	-0.1539	-0.3096	-1.0311	-0.5097	NA	NA	NA	NA	NA
YDR307W	-0.5979	-0.3726	0.0189	0.2127	-0.1282	-0.2578	0.2635	-0.319	-0.4432	-0.3276	-0.5731	0.114	0.1144	0.1506	0.0389
YDR308C	0.494	0.1041	0.0378	0.4193	0.2177	-0.3498	-0.422	-0.225	-0.0261	-0.3324	0.1302	0.2039	0.1938	0.2048	0.0018
YDR309C	-0.9002	-0.4422	-0.3591	-0.5995	-0.147	0.4639	0.5025	0.3836	0.3322	0.3225	-0.1357	-0.1866	-0.0066	-0.1947	-0.3271
YDR310C	-0.6057	-0.4409	-0.1623	-0.7071	-0.5572	0.5134	0.6171	0.1116	0.2314	0.3712	0.0221	0.1518	-0.0159	-0.3098	-0.2781
YDR311W	0.488	0.0513	0.0239	-0.0133	0.2724	-0.6089	-0.2268	-0.031	-0.3464	-0.2704	0.2007	0.0057	-0.0385	-0.1478	0.0864
YDR312W	-0.496	0.1975	0.0171	-0.821	-0.7731	0.7576	-0.2952	-0.1264	0.7727	0.8648	0.0131	-0.1061	0.0115	-0.6183	-0.1666
YDR313C	0.0648	0.1093	0.3783	0.7931	0.9229	-0.2954	-0.0026	-0.2152	-1.0886	-1.0265	-0.1979	0.5691	0.1075	-0.0879	0.0968
YDR314C	-0.0236	-0.2968	0.273	0.1939	0.3549	0.1331	-0.1211	-0.3223	-0.3047	-0.5161	NA	NA	NA	NA	NA
YDR315C	0.2648	0.0159	-0.0792	0.1303	-0.4253	-0.541	-0.4212	0.0177	0.0854	0.1076	0.4477	0.3998	-1.4774	0.2553	-0.0845
YDR316W	-0.3986	0.266	0.0689	0.1754	-0.454	0.3299	-0.2351	0.1214	-0.0237	0.5403	0.0562	-0.1302	0.1218	0.3532	0.3324
YDR317W	0.1733	0.0771	0.3309	-0.2776	-0.1696	0.2331	0.1197	-0.3872	0.4131	0.365	NA	NA	NA	NA	NA
YDR318W	0.0156	-0.2226	0.105	0.365	0.3898	0.4876	0.2705	0.1183	0.1728	0.1054	NA	NA	NA	NA	NA
YDR319C	0.0514	0.0303	0.0111	0.2933	0.5034	-0.5507	-0.2402	-0.5457	-0.7094	-1.0837	NA	NA	NA	NA	NA
YDR320C	-0.2189	0.0127	-0.0025	0.1708	0.0099	0.1597	0.175	-0.0277	-0.282	0.1732	0.246	0.3125	0.117	0.2745	0.2557
YDR320C-A	-0.4174	0.0945	-0.046	0.2667	-0.3082	0.3075	-0.3284	0.196	0.0581	0.3021	NA	NA	NA	NA	NA
YDR321W	0.0885	-0.1248	-0.0927	-1.0504	-0.2093	0.1869	0.2474	-0.0416	1.0933	0.465	0.159	-0.2842	-0.1543	-0.2289	0.0201
YDR322C-A	0.09	0.037	0.1027	0.817	0.2987	0.0082	-0.0207	0.2037	-0.1455	0.2822	0.2315	-1.2025	-0.0986	0.7028	-0.2018
YDR322W	0.2405	0.3167	0.207	-0.0337	0.0415	-0.6355	-0.4015	-0.2015	0.0368	-0.4906	-0.1024	-0.1538	0.1013	0.2845	-0.0447
YDR323C	0.2808	0.2714	0.0046	0.1573	-0.0181	-0.2114	-0.2343	-0.0127	-0.239	-0.1557	0.1707	0.2962	0.1661	0.1443	0.2974
YDR324C	-0.3699	-0.3942	-0.2507	-1.1118	-0.3494	1.0368	0.5108	0.2286	1.29	0.7373	0.2235	-0.4552	-0.2765	-0.111	-0.0168
YDR325W	-0.4906	-0.3357	0.0488	-0.7121	-0.3603	0.4173	0.5515	0.0423	0.5966	0.5906	-0.2571	0.0584	-0.0197	-0.2157	0.0341
YDR326C	-0.649	-0.5128	-0.2181	-0.7066	-0.2246	0.4672	0.5645	0.1126	0.0553	-0.1706	0.0473	-0.0586	0.0466	-0.3081	-0.2022
YDR328C	-0.1882	0.1311	0.0496	0.2491	0.0692	0.1629	-0.0857	0.0839	-0.015	0.0618	-0.2136	-0.0808	-0.0858	0.0007	-0.1595
YDR329C	-0.0681	0.0561	0.1539	0.8041	0.4134	0.0745	-0.2236	-0.1636	-0.619	-0.2683	-0.041	-0.0008	0.0387	0.2547	0.0541
YDR330W	0.1287	0.1839	0.0785	0.8491	0.4804	-0.4938	-0.2578	-0.019	-1.1505	-0.6631	-0.0936	0.326	0.1219	-0.0006	0.082
YDR331W	-0.0609	-0.5294	-0.3596	-0.522	-0.4144	0.0935	0.7022	0.3554	0.7615	0.6197	-0.1472	0.1708	0.0705	0.161	0.256
YDR332W	0.2889	0.2616	0.0897	0.1885	0.1525	-0.1077	-0.4493	-0.2948	-0.5574	-0.4387	NA	NA	NA	NA	NA
YDR333C	0.3505	0.1351	0.0126	0.1725	0.247	0.2563	0.0688	0.1163	-0.0175	0.151	0.5897	0.0596	0.0233	0.1818	0.4139
YDR334W	-0.4705	-0.501	-0.0901	0.0744	0.0671	0.4332	0.6034	-0.1335	-0.7584	-0.3278	0.0136	-0.006	0.0115	-0.267	-0.0486
YDR335W	-0.129	-0.0925	0.0439	0.183	0.198	0.1809	0.3983	0.0052	-0.6026	-0.2528	-0.0503	0.1815	0.0512	-0.2181	0.0476
YDR336W	0.0797	-0.1056	0.021	0.0889	-0.0759	-0.071	0.1309	-0.0507	0.2183	0.1359	NA	NA	NA	NA	NA
YDR337W	-0.066	0.3993	0.2522	0.5392	-0.1228	-0.3013	-0.6027	0.0075	-0.2649	0.0587	0.2009	-0.2818	0.0538	0.3785	0.1111
YDR338C	0.0209	-0.1995	-0.0669	0.4693	0.2389	-0.0019	0.1822	-0.0412	-0.8042	-0.3154	-0.0252	-0.0179	-0.023	0.2307	0.1247
YDR339C	0.282	0.0809	-0.023	-0.1335	0.0272	0.0903	-0.1714	0.0756	0.4745	0.1254	0.3322	-0.3202	0.0347	-0.0681	-0.088
YDR341C	0.227	0.0351	-0.1407	-0.363	0.1594	-0.0482	0.2225	0.0046	0.5949	-0.0143	-0.0119	0.0846	-0.1662	0.0057	0.1062
YDR342C	0.9056	1.174	0.9068	5.6068	4.2695	-3.1118	-1.6152	-1.1376	-3.2671	-4.2076	-1.687	-0.6924	0.7224	2.6397	0.1706
YDR343C	0.2007	0.4567	0.3269	3.6952	2.8898	-0.3965	-0.5327	-0.3067	-2.1715	-2.7912	NA	NA	NA	NA	NA
YDR345C	0.0278	0.3247	0.1095	0.2055	0.3342	-1.4217	-0.2768	-0.1058	-1.2682	-1.3002	-0.73	0.3865	-0.1189	-0.5616	-0.6508
YDR346C	-0.3974	-0.1635	-0.1445	-0.8597	-0.5224	0.6096	0.3092	0.1126	0.7253	0.5261	-0.1159	0.1634	-0.1959	-0.3118	-0.3132
YDR347W	-0.2427	0.5793	0.2024	-0.3668	-0.4636	-0.3935	-0.6645	-0.2232	-0.0297	-0.0842	-0.0963	0.0544	0.0932	0.3296	0.0785
YDR348C	0.0319	-0.0455	0.0638	0.0166	-0.0244	-0.0774	-0.1899	0.0813	-0.0414	0.1244	-0.0071	0.0004	0.094	-0.0755	-0.1272
YDR349C	-0.1647	-0.0441	-0.1322	-0.7931	-0.4062	0.1382	0.0297	0.0362	0.203	0.1632	0.0069	-0.0451	-0.1686	-0.3228	-0.0873
YDR350C	0.3839	0.0718	-0.071	0.6708	0.435	-0.7069	-0.2607	-0.0819	-0.7909	-0.5377	NA	NA	NA	NA	NA
YDR351W	-0.0022	-0.1776	-0.1666	-0.3955	-0.176	0.1068	0.0717	-0.0219	-0.0287	0.2431	0.0264	0.1276	-0.0104	-0.3341	-0.0334
YDR352W	-0.0829	-0.2121	0.0583	-0.2268	-0.1094	-0.0541	0.0432	-0.2512	-0.2448	-0.1169	-0.2663	-0.1367	-0.2353	-0.3936	0.0766
YDR353W	-0.1949	-0.0593	-0.068	-0.3038	-0.1099	0.1061	0.167	0.0857	0.3656	-0.0324	-0.2862	0.053	-0.0401	-0.1932	-0.4451
YDR354W	0.3767	0.4047	0.036	0.4746	0.3454	-0.0886	-0.0962	-0.0513	0.5361	0.0716	0.0923	0.2637	0.1218	0.8987	0.591
YDR356W	-0.4802	-0.1247	0.2075	-0.0667	0.033	0.0742	-0.2252	0.0037	0.0911	0.2469	-0.2442	-0.0767	0.0867	-0.031	0.0192
YDR357C	0.0134	0.2823	0.1334	-0.2107	-0.2971	-0.2493	-0.5817	0.1154	0.0243	0.2964	-0.3059	0.1269	0.3245	0.1677	0.0607
YDR358W	0.2881	0.5831	0.2783	1.7912	1.3651	-0.6829	-0.5392	-0.1683	-1.6166	-1.279	-0.3187	0.7697	0.4943	0.5518	0.4155
YDR359C	-0.2284	-0.473	-0.1206	-0.006	-0.476	0.1981	0.6963	0.3278	0.1532	0.3669	-0.0037	0.2934	0.0831	-0.162	-0.1098
YDR361C	-0.0876	-0.0961	-0.1023	-0.2779	0.0464	0.6607	-0.0681	-0.0767	0.241	-0.0261	0.5367	-0.2804	-0.2669	-0.1681	-0.1332
YDR362C	-0.2427	0.145	0.221	-0.3547	-0.0571	0.2718	-0.2273	-0.1542	0.2799	0.1948	0.0825	0.0509	-0.0717	0.0136	-0.1316
YDR363W	-0.1984	0.0609	0.0812	0.3352	0.1513	0.0197	-0.3167	0.1013	-0.211	0.1596	-0.2551	-0.2021	-0.0878	0.0349	-0.2378
YDR363W-A	0.1171	0.0924	0.0535	0.2136	-0.0427	0.0877	-0.1693	0.1604	0.0889	0.3442	NA	NA	NA	NA	NA
YDR364C	-0.5559	-0.2394	-0.057	-0.5029	-0.395	0.6569	0.2293	0.138	0.5358	0.5954	0.0759	0.0011	-0.165	0.0736	0.1639
YDR365C	-0.1336	-0.0307	-0.1458	-0.0918	0.0235	0.3017	-0.2608	0.3939	0.1602	0.3978	0.1498	-0.272	-0.1294	0.1349	-0.2975
YDR366C	0.4184	-0.1187	-0.0664	-0.3241	0.1269	-1.2354	-0.649	-0.5846	-0.5073	-1.5934	NA	NA	NA	NA	NA
YDR367W	0.0803	0.1397	0.0774	-0.0467	-0.0962	-0.3392	-0.4405	-0.2703	0.1204	-0.2129	-0.0358	0.0086	0.0735	0.1874	0.144
YDR368W	0.277	0.4212	0.5489	0.8113	0.6161	-0.2024	-0.4127	-0.3649	-0.6114	-0.4753	-0.484	-0.0441	-0.0902	-0.1008	-0.1135
YDR369C	0.1164	0.1386	0.1041	-0.1755	-0.1326	-0.002	-0.0968	-0.141	0.0581	0.0741	NA	NA	NA	NA	NA
YDR370C	-0.1674	-0.3463	-0.3918	-0.6681	-0.6993	0.4189	0.0263	0.3363	0.7417	0.7512	NA	NA	NA	NA	NA
YDR371W	-0.1645	-0.1887	-0.1577	-0.413	-0.8005	0.2456	0.3873	-0.0234	0.0302	0.4738	NA	NA	NA	NA	NA
YDR372C	-0.4458	-0.2219	-0.1079	-0.8739	-0.6611	0.2052	0.103	-0.0069	0.7007	0.5379	-0.2612	0.1277	0.0802	-0.0919	-0.0825
YDR373W	-0.0166	-0.2841	-0.0298	-0.5061	-0.3157	-0.1199	0.1581	-0.2059	0.2618	-0.0465	-0.2011	-0.2867	-0.219	-0.672	-0.5475
YDR374C	0.0293	-0.2751	-0.1901	-1.0699	-0.4204	0.7607	0.5006	0.3478	1.5346	0.5976	NA	NA	NA	NA	NA
YDR374W-A	0.078	0.1633	0.1784	0.249	0.3285	-0.6886	-0.5499	-0.19	-0.9288	-0.4562	NA	NA	NA	NA	NA
YDR375C	0.1305	0.6859	0.0544	0.229	-0.0569	-0.7083	-0.6297	0.0415	-0.7435	-0.6231	-0.1115	-0.464	-0.164	0.1407	-0.2057
YDR376W	-0.018	0.3134	0.1058	0.0244	-0.0909	-0.1186	-0.0833	-0.0355	0.221	0.1077	-0.2555	-0.1581	0.0063	0.1702	0.0004
YDR377W	0.169	-0.1816	-0.0628	0.5251	0.1931	-0.2378	-0.2094	0.2077	0.1503	-0.1717	-0.1038	-1.1618	-0.0296	0.558	0.0771
YDR378C	-0.1237	-0.1093	-0.1606	-0.4889	-0.4602	-0.1407	-0.274	0.1682	0.576	0.3844	0.0278	0.1473	0.0313	0.1478	0.1364
YDR379C-A	0.8099	0.5289	0.5084	2.4311	1.8156	-1.9634	-0.9891	-0.3908	-2.7566	-2.5668	NA	NA	NA	NA	NA
YDR379W	0.0411	0.0177	-0.1002	0.2194	0.2168	-0.259	0.0303	0.218	-0.3347	-0.2444	-0.013	0.2292	0.0684	-0.0485	-0.1001
YDR380W	0.9746	-0.7938	0.298	3.3047	1.559	1.8126	1.1891	0.1651	0.3079	0.746	0.8017	-0.7873	0.5432	1.6614	1.0444
YDR381C-A	-0.2718	0.2017	0.1016	0.483	0.5384	0.3242	-0.328	0.1375	-0.0235	-0.1916	0.1723	0.3174	0.1914	0.7316	0.4591
YDR381W	0.1171	-0.3994	-0.0862	0.0078	0.0056	0.0254	0.2292	0.0837	0.3064	0.2576	0.1659	-0.2754	-0.0298	0.1767	-0.132
YDR382W	0.4728	-0.1493	-0.108	-0.798	0.042	-0.0505	0.1757	0.129	0.7332	-0.4655	0.4705	-0.4709	-0.1084	-0.9201	-1.0808
YDR383C	0.0683	0.2712	0.1875	0.7029	0.524	-0.2262	-0.6119	-0.1832	-0.091	-0.29	-0.4412	0.2901	0.0289	0.2994	0.0693
YDR384C	-0.1016	-0.4623	-0.2568	-0.1328	-0.0498	-0.0963	0.3899	-0.187	0.6682	0.2875	-0.2261	-0.3336	-0.4876	0.0371	-0.3518
YDR385W	0.2393	-0.367	-0.2505	-0.7231	0.0064	-0.4019	0.4248	0.2203	0.1027	-0.2445	NA	NA	NA	NA	NA
YDR386W	-0.0836	0.1721	0.2251	0.0227	-0.1009	-0.1688	-0.2978	-0.1081	0.0015	-0.0393	NA	NA	NA	NA	NA
YDR387C	0.0986	0.2631	0.1938	0.4003	0.5512	-0.7045	-0.2143	-0.1997	-0.596	-0.716	NA	NA	NA	NA	NA
YDR388W	-0.1734	0.1295	0.2004	0.4032	0.2869	-0.4147	-0.2015	-0.0814	-0.2821	-0.0939	-0.4121	0.2019	0.2303	0.4025	0.1801
YDR389W	-0.639	-0.5164	-0.3094	-0.2251	-0.3211	0.7448	0.5368	0.3982	0.0986	0.1156	0.0367	-0.0166	0.0447	-0.2339	0.0533
YDR390C	-0.1795	0.0507	0.0633	-0.104	0.0128	0.3556	0.1255	-0.0876	0.271	0.1478	-0.0957	-0.0454	0.0108	0.0606	0.0599
YDR391C	0.5465	0.412	0.0712	1.1142	0.9535	-1.2172	-0.597	0.1978	0.1057	-0.439	-0.351	0.3538	0.347	0.8598	0.6896
YDR392W	0.0908	-0.0333	0.0482	0.4062	-0.0232	0.0371	0.0738	0.0031	-0.0864	0.2106	0.194	0.0286	0.0394	0.0412	0.0848
YDR393W	0.0935	0.4977	0.2538	0.3803	0.1233	-0.2189	-0.5286	-0.184	-0.4561	-0.1565	NA	NA	NA	NA	NA
YDR394W	0.4988	0.0238	0.0846	0.2645	0.2695	-0.334	0.1206	-0.0296	-0.3596	-0.1695	0.0122	-0.0248	0.0405	-0.087	-0.0847
YDR395W	-0.1083	-0.0968	-0.0008	-0.8017	-0.0384	0.4196	0.5028	-0.1131	0.3732	0.0508	-0.0183	0.2465	-0.2144	-0.644	-0.0727
YDR397C	-0.1741	-0.1626	0.0527	0.2496	-0.2725	0.2127	0.0848	-0.0111	0.2415	0.4282	0.0433	-0.0278	-0.0842	0.3725	0.0451
YDR398W	-0.2849	-0.0752	-0.0782	-0.3965	-0.2023	0.8582	0.1052	0.0224	0.3356	0.4091	0.1677	-0.3728	-0.3848	-0.4027	-0.3974
YDR399W	0.0328	-0.3788	-0.2961	-1.0461	-0.584	0.5112	0.3883	0.0153	0.8684	0.4486	-0.1928	-0.4198	-0.5087	-0.9795	-0.7307
YDR400W	0.0842	0.0657	0.1803	-0.4435	-0.2311	-0.4769	-0.2121	-0.3474	0.4422	-0.179	-0.5517	-0.0369	-0.1822	-0.1138	-0.4113
YDR402C	0.6094	0.4307	-0.0769	-0.4307	-0.2826	-0.7437	-0.3736	0.0541	0.3614	0.2867	NA	NA	NA	NA	NA
YDR403W	0.6168	0.9694	0.0043	0.0831	0.189	-0.4029	-0.9778	-0.021	-0.4045	-0.4853	NA	NA	NA	NA	NA
YDR404C	0.0814	-0.2876	-0.0986	-0.1014	-0.2737	-0.0344	0.0001	0.027	0.2623	0.0178	0.0324	0.0456	0.0195	0.1894	-0.0115
YDR405W	-0.1099	0.5134	0.0448	1.08	0.3021	-0.2798	-0.6184	0.0872	-1.4446	-0.6131	NA	NA	NA	NA	NA
YDR406W	-0.6765	1.0069	0.0268	0.6527	-0.0086	-3.253	-2.7303	0.0228	-4.0933	-1.4496	NA	NA	NA	NA	NA
YDR407C	-0.3461	-0.3183	-0.159	-0.486	-0.3814	0.278	0.3628	0.1292	0.0168	0.1381	-0.0726	0.0081	-0.0818	-0.2362	0.0275
YDR408C	0.477	0.1469	-0.117	-0.4251	-0.034	0.4182	-0.2634	-0.0813	0.7886	0.6172	0.401	-0.168	-0.3181	-0.3342	0.0604
YDR409W	-0.2634	-0.3089	-0.2611	-0.0534	-0.1384	0.3824	0.2807	0.3113	-0.0866	0.4186	NA	NA	NA	NA	NA
YDR410C	0.5013	0.018	-0.2221	-1.2733	-0.1988	-0.3158	-0.1288	-0.0506	0.8892	-0.0954	0.2883	-0.0306	-0.0069	-0.2567	0.1437
YDR411C	-0.2051	0.0909	0.0391	0.0958	0.0811	0.0211	0.0223	-0.1697	-0.0217	-0.0563	-0.2402	-0.1776	-0.4926	-0.0148	-0.1035
YDR412W	-0.1557	-0.0206	-0.0958	-0.2221	-0.2871	0.8085	0.1419	0.2013	0.8271	0.9591	0.3316	-0.1782	-0.2018	0.2702	0.1078
YDR414C	-0.2457	-0.5039	-0.2004	-1.0984	-0.641	0.3194	0.5123	-0.0826	0.7806	0.6914	-0.0528	0.0304	0.0051	-0.0988	0.0947
YDR415C	0.1147	-0.1272	0.0904	0.3475	0.1374	-0.4187	-0.0339	-0.2402	-0.2274	-0.1281	-0.2692	-0.1042	0.0467	0.3006	-0.038
YDR416W	0.2009	-0.0336	0.118	-0.314	0.1164	0.2903	0.2018	-0.0026	0.3207	0.1266	0.1521	-0.04	-0.0044	0.1598	-0.0163
YDR418W	0.3183	0.034	-0.0893	-0.988	-0.4024	0.1617	0.0438	0.0151	0.8702	0.2909	NA	NA	NA	NA	NA
YDR419W	-0.1504	-0.07	-0.1329	-0.6101	-0.5014	0.516	0.1638	0.0992	0.7435	0.7138	-0.0954	0.0661	-0.1028	0.0539	0.0483
YDR420W	-0.6027	-0.7581	-0.4642	-0.4948	-0.2977	0.1395	0.1939	0.209	-0.2051	0.0646	NA	NA	NA	NA	NA
YDR421W	0.1379	0.297	0.0265	0.2319	0.1498	-0.0466	-0.1827	0.1148	-0.3483	-0.0822	NA	NA	NA	NA	NA
YDR422C	-0.3365	-0.3942	-0.1662	-0.0206	-0.1472	0.3025	0.379	0.0285	-0.2611	0.0631	0.1072	-0.1845	0.0095	-0.2797	0.009
YDR423C	-0.0001	0.5536	0.0804	0.6203	0.3885	-0.544	-0.6678	0.007	-0.7243	-0.3818	-0.0364	0.4337	0.0979	0.136	-0.0097
YDR424C	0.1179	-0.2323	0.0103	0.2587	0.0126	0.3356	-0.0855	0.2409	0.3138	0.4341	0.3521	-0.1824	-0.0138	0.2661	0.1201
YDR425W	-0.2439	0.1311	0.0114	0.908	0.237	0.4226	0.2694	0.0879	-0.8326	-0.4012	0.0041	0.3047	0.0387	0.1892	0.1293
YDR427W	0.4738	0.1273	0.0305	0.3734	0.3346	-0.3782	-0.151	-0.1701	-0.3303	-0.4879	0.1774	0.153	0.0135	0.3205	0.2335
YDR428C	-0.1498	-0.0216	0.1539	-0.3703	-0.3006	-0.3449	-0.2153	-0.2798	-0.1573	-0.0566	-0.2629	0.3543	-0.0985	-0.2394	-0.0699
YDR429C	-0.0425	0.0285	-0.0143	-0.0855	-0.2869	0.1214	-0.1671	0.0969	0.4792	0.6849	0.0639	-0.2763	0.0063	0.0814	-0.0524
YDR430C	-0.0117	0.1833	-0.0436	-0.21	-0.2874	-0.3861	-0.0491	0.0223	-0.8493	-0.3352	-0.1043	0.3682	0.1252	-0.2457	-0.0896
YDR432W	0.0683	-0.2822	-0.2399	0.1392	0.2803	-0.1118	0.1739	0.2614	-0.1139	-0.1374	-0.2418	-0.2897	-0.1301	-0.2971	-0.5919
YDR434W	-0.1838	-0.0778	0.0283	-0.536	-0.4454	-0.3363	-0.1548	-0.2605	-0.1118	-0.1667	-0.1752	-0.0025	0.0759	-0.2811	-0.1798
YDR435C	0.3914	0.3511	0.1902	1.3726	0.9199	-0.5259	-0.7112	-0.1597	-1.2033	-0.9994	0.2729	0.3608	0.219	0.7269	0.3306
YDR436W	-0.0583	-0.0193	0.0321	1.257	0.5346	-0.1898	0.4334	-0.0577	-0.9903	-0.5595	0.0501	0.5501	0.1438	0.3841	0.0681
YDR437W	-0.1869	-0.1985	-0.1791	-0.6292	0.0489	0.0577	-0.1754	-0.3186	-0.3512	-0.7915	NA	NA	NA	NA	NA
YDR438W	-0.1787	-0.3489	-0.3044	-0.1439	-0.1775	0.188	0.3613	0.2975	0.3992	0.1718	NA	NA	NA	NA	NA
YDR439W	0.0166	0.0682	0.0057	0.0237	-0.0448	0.5404	0.3555	0.1007	0.1393	0.1244	-0.0619	0.1727	0.1294	-0.0631	-0.3999
YDR440W	-0.1715	-0.6107	0.0597	-0.7552	-0.8408	0.0009	0.4266	0.0674	0.7067	0.6656	-0.0029	-0.0891	-0.098	0.0663	0.0231
YDR441C	0.4144	0.1307	-0.1583	-0.8041	-0.3392	0.2387	-0.1394	0.3012	0.2962	0.0164	-0.0391	0.0622	-0.5765	-0.753	-0.391
YDR443C	-0.3805	-0.217	-0.1641	-0.1195	-0.2187	0.5348	0.6554	0.3817	-0.2421	0.1888	-0.108	-0.0023	-0.019	-0.3533	-0.0427
YDR444W	-0.1869	-0.0077	0.0499	-0.5042	-0.1048	-0.169	-0.305	-0.1001	0.4036	0.0468	-0.1586	0.0311	0.0144	-0.0634	0.1058
YDR446W	0.7015	0.4545	0.1624	1.428	0.2448	-1.1323	-0.5573	-0.1898	-1.5307	-0.2966	NA	NA	NA	NA	NA
YDR447C	0.1279	-0.0927	-0.2487	-1.0743	-0.6578	0.6	0.1692	0.3076	1.4801	0.7831	NA	NA	NA	NA	NA
YDR448W	-0.2444	-0.4546	-0.0915	0.1592	-0.4331	0.2524	0.5372	0.0707	-0.1557	0.4654	-0.1375	0.0167	0.0731	-0.0536	-0.041
YDR449C	0.2862	-0.0057	-0.0153	-0.6937	-0.0293	0.4087	-0.1224	-0.0556	0.635	0.2731	0.3214	-0.2216	-0.3205	-0.3113	0.1675
YDR450W	0.0757	-0.0127	-0.258	-0.9365	-0.6297	0.4661	0.0954	0.2529	0.8764	0.8639	-0.8036	-0.4828	-0.2153	-0.739	-0.6735
YDR451C	-1.2979	-0.4871	-0.117	-1.7781	-0.8954	0.9054	0.251	0.1077	1.8162	0.8132	NA	NA	NA	NA	NA
YDR452W	-0.3921	0.3579	0.3174	0.1855	0.2992	-0.004	-0.1935	-0.2743	-0.5748	-0.4978	-0.5055	0.2402	0.234	-0.1453	-0.2442
YDR453C	0.3809	1.2932	0.3678	1.25	1.19	-2.4656	-1.5187	-0.4581	-2.5228	-2.6103	-0.6129	1.3989	-0.0982	0.4992	0.3208
YDR454C	-0.0731	-0.0754	-0.0495	-0.9953	-0.4388	0.2407	-0.2163	-0.005	0.7528	0.5711	-0.2354	-0.6748	-0.3098	-0.7246	0.0088
YDR456W	-0.2693	0.0166	-0.1213	-0.1303	-0.0879	-0.2878	0.0563	-0.0791	-0.0909	-0.2942	NA	NA	NA	NA	NA
YDR457W	-0.6479	-0.7698	-0.1688	-0.4155	-0.0764	1.28	1.3463	0.2528	-0.3859	0.2432	0.2927	0.2501	0.0365	-0.5144	0.1762
YDR458C	-0.0419	-0.1006	0.0026	0.309	0.0947	0.219	0.2494	0.1589	0.2666	0.3066	0.2439	0.1162	0.1063	0.4187	0.1921
YDR459C	0.042	0.0807	0.0389	0.048	-0.1226	-0.5496	-0.1141	-0.0598	-0.182	0.0176	NA	NA	NA	NA	NA
YDR460W	0.27	0.2966	0.073	0.6218	0.1959	-0.0089	-0.1344	0.1378	-0.323	0.0298	0.2243	0.1839	0.0191	0.2886	0.2001
YDR461C-A	0.4887	0.4671	0.4847	1.5892	0.8211	-0.4021	-0.9178	-0.3537	-1.183	-0.6014	-1.1017	-0.073	0.4982	0.6153	-0.7972
YDR461W	0.1584	-0.5531	0.0016	-0.3052	0.6755	0.4146	0.2752	0.3726	0.7925	-0.5611	NA	NA	NA	NA	NA
YDR462W	0.2214	0.6966	0.2376	1.0386	0.6129	-0.447	-0.8185	-0.2541	-0.8141	-0.8852	0.1359	-0.1583	0.1649	0.4155	0.0688
YDR463W	0.1202	0.1506	0.0514	0.5051	0.3853	-0.0781	-0.3857	-0.065	-0.3706	-0.4354	NA	NA	NA	NA	NA
YDR464W	-0.6443	-0.3175	-0.0503	-0.7271	-0.2978	0.8367	0.6113	0.2722	0.3224	0.4132	-0.3196	-0.4601	-0.2172	-0.6492	-1.1018
YDR465C	-0.3185	-0.0252	-0.0597	-0.5194	-0.3239	1.0844	0.3224	0.1066	0.7554	0.9309	0.0501	-0.0317	-0.383	-0.3572	0.0341
YDR466W	-0.3558	0.0009	-0.0455	0.2819	0.0391	0.2526	0.068	0.2547	-0.2695	0.1214	-0.0167	0.134	0.15	0.1906	0.1989
YDR468C	-0.164	0.0986	-0.0315	0.1695	-0.167	-0.119	-0.2836	0.1924	-0.2257	0.0524	-0.4823	-0.0469	-0.0226	-0.427	-0.4382
YDR469W	0.2434	0.2261	-0.0425	-0.2852	-0.1815	-0.4432	-0.6336	-0.0506	0.3492	-0.0421	-0.128	0.0922	-0.2029	0.0607	-0.3921
YDR470C	-0.0917	0.0939	0.0044	0.5833	0.0888	-0.6814	-0.1072	-0.1443	-0.8675	-0.8302	-0.1686	0.3877	0.0586	0.1574	-0.1309
YDR471W	0.0348	-0.0623	-0.2955	-0.8084	-0.5687	0.433	0.1396	0.2899	1.1366	0.6202	NA	NA	NA	NA	NA
YDR472W	0.2257	-0.3953	-0.2357	-0.3378	0.3107	-0.4138	0.0632	-0.0534	0.3829	-0.5243	0.0675	-0.0448	-0.0696	0.294	0.059
YDR473C	-0.1353	0.1583	0.0492	0.2893	0.2029	0.1787	-0.0346	0.2327	0.0873	0.19	0.3118	0.2056	-0.0315	0.29	0.1668
YDR475C	0.3829	0.6688	0.4958	1.403	1.1424	-1.3561	-0.7884	-0.2108	-1.3289	-1.1266	0.1582	0.6101	0.7241	0.6823	0.4203
YDR476C	0.2596	0.5614	-0.0657	0.3104	0.0773	-0.0729	-0.4168	-0.2275	-0.0518	-0.4438	0.2376	0.22	0.1085	0.3647	0.1939
YDR477W	-0.1136	-0.1463	-0.1039	0.6293	0.2956	0.028	0.1863	0.1639	-0.4285	-0.2708	-0.172	0.0697	0.1901	0.2305	0.0738
YDR478W	0.2111	0.0401	0.1434	-0.1135	0.043	-0.2074	-0.4942	-0.1188	0.1086	0.1383	0.0063	-0.3249	-0.1332	-0.1964	0.0102
YDR479C	0.0521	0.2701	0.1743	1.2833	0.7177	-0.6766	-0.2212	-0.0804	-1.3782	-1.041	-0.5077	0.5744	0.468	0.3222	-0.1402
YDR480W	-0.0095	0.2146	0.2757	0.2615	0.1999	-0.4047	-0.5826	-0.1603	-0.2286	0.1214	-0.1174	0.0182	-0.0261	0.208	0.0667
YDR481C	-0.0123	-0.1158	0.5358	0.099	0.4358	0.3528	-0.0081	0.1758	0.1861	-0.5001	-0.5442	-0.026	0.5945	-0.2477	-0.0512
YDR482C	0.2611	0.0144	-0.3875	0.5235	0.3693	-0.3228	0.0811	0.468	-0.1326	0.1191	-0.0088	-0.0536	-0.001	0.472	0.1139
YDR483W	-0.0238	0.0268	-0.0171	-0.1615	0.1777	-0.0077	0.0751	-0.0234	-0.109	-0.1699	-0.3242	-0.1923	-0.0085	-0.3302	-0.0531
YDR484W	0.4687	0.2196	0.0962	0.5678	0.5126	-0.6459	-0.2695	-0.2768	-0.67	-0.7564	0.0018	-0.061	-0.1174	-0.2994	0.38
YDR485C	-0.2125	0.0434	0.0044	0.2949	0.3141	0.2135	-0.0937	0.0528	-0.3174	0.0643	0.2709	0.0818	0.1466	0.1528	0.1191
YDR486C	0.0191	0.312	-0.0032	0.4711	0.1169	-0.1989	-0.5281	-0.112	-0.318	-0.1237	-0.004	0.1637	-0.0127	0.4523	0.2277
YDR487C	0.3079	0.4668	0.09	0.2924	0.2932	-0.0387	-0.4168	-0.2326	0.2994	-0.0774	0.0599	-0.1513	0.0138	0.2996	-0.0345
YDR488C	-0.309	-0.0087	-0.0241	-0.6546	-0.431	0.2246	-0.0917	0.1684	0.7677	0.6287	NA	NA	NA	NA	NA
YDR489W	0.4623	0.0507	-0.0177	0.3219	0.2492	0.0215	-0.0189	-0.043	-0.2213	-0.1282	0.2868	0.0554	-0.0065	0.2768	0.1867
YDR490C	-0.1483	0.0528	0.104	0.7493	0.2181	-0.3831	0.104	-0.1856	-0.5069	-0.2225	-0.6171	0.0858	0.2964	0.3636	-0.0597
YDR492W	-0.9071	-0.9749	-0.3926	-0.8292	-0.4627	0.797	0.7045	0.1412	0.6728	0.0932	-0.1668	-0.2017	-0.1323	-0.4401	-0.4889
YDR493W	-0.0587	0.3718	0.1006	0.0551	-0.3478	0.0437	-0.5254	0.0692	-0.0561	0.1835	0.6931	0.0424	0.311	0.7825	0.5209
YDR494W	0.1619	0.3613	0.1536	0.6429	0.2192	-0.3597	-0.6117	-0.1329	-0.7091	-0.3997	0.3783	-0.6128	0.0986	0.4264	0.1239
YDR495C	0.3202	0.1616	0.2804	0.3116	0.1847	-0.4054	-0.2367	-0.2043	-0.5119	-0.2184	0.0746	0.2051	0.0745	-0.0328	0.0078
YDR496C	0.5021	0.1193	-0.0204	-0.3175	0.3469	0.4495	0.0876	0.0661	0.733	0.0789	0.5499	-0.3396	-0.2083	-0.0394	-0.0306
YDR497C	-0.736	-1.0868	-0.4358	-0.9896	-0.7446	0.443	0.8431	0.3474	0.9297	0.4661	-0.5014	-0.5831	-0.1538	-0.3542	-0.4252
YDR498C	0.2505	0.2282	0.0197	0.5116	0.3586	0.0583	-0.005	-0.1358	-0.312	-0.1549	0.0356	0.1527	0.1	0.1398	0.1535
YDR499W	0.2191	-0.0397	0.105	-0.3664	-0.1056	-0.47	-0.143	-0.115	0.1535	0.1382	-0.0445	-0.0152	0.0317	-0.094	0.0979
YDR500C	0.2267	-0.0434	-0.2939	-0.6516	-0.3218	0.3497	-0.1283	0.3201	0.5871	0.7465	0.4384	-2.507	-0.8799	-1.4583	-2.4039
YDR501W	0.2545	-0.0314	0.3117	0.6311	0.173	-0.8404	-0.446	-0.6239	-1.1957	-0.3637	NA	NA	NA	NA	NA
YDR502C	-1.2692	-0.7119	0.3469	-0.2762	-0.0065	0.0054	0.2422	0.13	0.3646	-0.386	-0.9505	0.0326	0.1996	0.0831	-0.4163
YDR503C	-0.0304	-0.0806	-0.0612	-0.2034	-0.4589	-0.1016	0.2287	0.0882	0.2524	0.4934	NA	NA	NA	NA	NA
YDR504C	-0.3014	-0.49	-0.0548	-0.1143	-0.1258	0.47	0.5695	0.0346	-0.2928	0.0726	NA	NA	NA	NA	NA
YDR505C	-0.1075	-0.3362	0.0725	0.4977	0.1978	-0.1199	0.3102	0.1457	-0.3008	-0.3534	-0.2567	-0.0358	0.1637	0.1317	-0.1544
YDR506C	-0.6293	0.269	0.2889	0.8373	0.1406	-0.0787	-0.3246	-0.1965	-0.8452	-0.3319	-0.2243	0.3122	0.3296	0.1688	0.2073
YDR507C	-0.5361	-0.4711	-0.1207	-0.5563	-0.1453	0.4652	0.3488	0.1062	0.3948	0.3271	-0.0305	-0.2937	0.0085	-0.2074	-0.1183
YDR508C	-0.3384	-0.5913	0.0419	0.7195	0.0331	0.7658	0.754	0.0795	0.0218	0.44	-0.1063	-0.1069	0.1963	0.2776	-0.0903
YDR510W	-0.0289	0.0912	-0.0163	-0.0953	-0.3578	-0.2112	-0.2748	0.1035	0.2716	0.3748	-0.7482	-0.2453	0.0044	-0.0497	-0.1542
YDR511W	0.1659	0.3067	0.3542	0.9426	0.3123	-0.1467	-0.335	-0.2752	-0.2984	-0.4991	0.1427	-0.1479	0.0567	1.2287	0.1894
YDR512C	0.0226	-0.3351	-0.0315	1.0445	0.2732	0.2579	0.1042	0.376	-0.3837	0.3826	0.4229	-0.3948	0.2352	0.6392	0.1398
YDR513W	-0.1855	-0.1635	0.0334	1.4112	0.6996	0.0331	-0.1375	0.0955	-0.8234	-0.6007	-0.3013	-0.1941	0.097	0.4041	0.2018
YDR514C	-0.2749	-0.3629	-0.0584	-1.0817	-0.753	0.3622	0.3882	0.1959	0.9686	0.8105	0.088	-0.0198	-0.1183	-0.1688	-0.0066
YDR515W	0.0881	0.003	0.0272	-0.3949	-1.0446	-0.1748	0.0085	-0.2289	-0.2779	0.3359	0.3915	0.5858	0.0859	-0.3501	-0.1482
YDR516C	0.4453	1.2945	0.8851	3.0667	2.4482	-2.6373	-1.3349	-0.4262	-2.6437	-3.0536	-0.9614	1.0155	0.9615	1.2118	0.4389
YDR517W	-0.0152	0.2955	0.1585	0.502	0.2776	-0.3541	-0.3463	-0.1975	-0.4446	-0.5204	-0.1602	0.1848	0.2098	0.2695	-0.0409
YDR518W	-0.1254	0.1231	0.0409	-0.313	-0.4902	-0.7593	-0.3086	-0.1313	-0.426	-0.3563	-0.2117	0.2661	0.1048	-0.1189	-0.378
YDR519W	-0.0625	-0.0107	-0.0389	-0.7045	-0.4384	0.1612	0.0199	0.0693	0.4959	0.3508	-0.1467	0.0516	0.0909	-0.2777	0.0422
YDR520C	-0.1025	-0.001	0.0068	-0.3793	-0.137	-0.0153	-0.0271	0.044	-0.0313	0.1048	0.194	-0.1153	0.0352	-0.2933	-0.0466
YDR522C	0.0365	0.0575	0.0368	0.1741	-0.0677	NA	0.0823	0.0074	0.1913	0.0769	NA	NA	NA	NA	NA
YDR523C	-0.5093	-0.2574	-0.6805	-1.6251	-0.7487	0.2579	0.347	0.6303	1.6364	0.6858	NA	NA	NA	NA	NA
YDR524C	-0.2147	-0.251	-0.1893	-0.7918	-0.5365	0.2534	-0.0409	-0.0652	0.164	0.0392	0.1103	-0.4693	-0.1494	-0.3634	-0.1172
YDR524C-B	-0.2153	-0.2975	-0.0927	-0.4747	-0.0007	0.1923	0.0333	-0.1034	0.592	-0.5176	NA	NA	NA	NA	NA
YDR524W-C	-0.1641	0.0189	-0.1373	-1.1668	-0.3314	NA	NA	0.1442	NA	NA	NA	NA	NA	NA	NA
YDR525W-A	-0.0143	-0.1325	-0.2058	0.932	0.6106	-0.2992	-0.0367	0.2791	-0.2258	-0.5659	0.4555	0.5052	0.1523	1.1684	0.3288
YDR527W	-0.2357	0.1062	-0.0002	-0.4173	0.0014	0.5952	0.0994	0.2505	0.6074	0.3989	0.146	-0.0926	-0.087	-0.1006	0.0405
YDR528W	-1.5561	-1.1676	-0.8085	-2.889	-2.095	0.9913	1.0031	0.6129	2.555	1.698	NA	NA	NA	NA	NA
YDR529C	0.1734	-0.3538	0.169	1.5743	0.8071	0.3266	0.12	0.2466	-0.0125	-0.1982	-0.1997	-0.5011	0.2854	1.2457	0.4838
YDR530C	0.0065	0.4474	0.1431	0.9745	0.8348	-0.4309	-0.4191	0.28	-0.6779	-0.7672	-0.4032	0.3334	0.1098	0.0982	0.1499
YDR531W	-0.2864	-0.0994	-0.001	-0.3076	-0.49	0.2194	-0.0504	-0.3003	0.6398	0.5799	-0.0231	0.039	-0.159	0.2408	0.064
YDR532C	0.0979	0.0356	0.243	0.5254	0.4445	0.0707	0.0054	-0.0094	-0.0637	-0.0324	NA	NA	NA	NA	NA
YDR533C	0.667	0.4079	0.6159	1.3369	1.2197	0.5699	-0.1138	0.2603	-0.0249	0.0167	0.1284	0.3816	0.4717	1.0161	0.8249
YDR534C	-2.5992	2.1475	-1.5145	-1.0669	-1.5909	-0.5634	-2.4537	0.8774	-2.8804	-0.1144	NA	NA	NA	NA	NA
YDR536W	0.1092	0.1474	0.099	3.5585	0.7034	-0.5542	-0.1554	-0.1345	-3.5803	-0.9073	NA	NA	NA	NA	NA
YDR538W	0.3231	-0.135	0.1049	0.1562	-0.1363	-0.2814	-0.1787	-0.0996	-0.4101	-0.2474	0.4244	-0.4708	0.2193	0.0678	-0.0704
YDR539W	0.4703	0.1736	0.2846	0.4703	-0.2861	-0.2268	-0.4278	-0.1882	-0.2886	-0.4242	0.2993	0.1945	0.1959	0.3329	-0.3182
YDR540C	0.5507	0.685	0.2669	0.3681	0.3042	0.3176	-0.0739	-0.0012	-0.2	0.2517	NA	NA	NA	NA	NA
YDR541C	0.6732	0.2871	0.1554	-0.1462	-0.1703	-0.9547	-0.4405	-0.4572	-0.3107	-0.4496	-0.4578	0.1785	-0.0308	0.0665	-0.3308
YDR542W	0.077	0.0935	0.0023	0.0895	NA	-0.1043	-0.0568	-0.01	-0.1269	NA	NA	NA	NA	NA	NA
YEL001C	-0.0278	-0.1029	-0.0271	-0.5506	-0.3518	-0.0304	0.0992	-0.112	0.8134	0.4663	0.2596	0.2128	0.1777	0.2183	0.1144
YEL002C	-0.1608	0.1135	0.1881	-0.3273	-0.0593	-0.3057	-0.1633	-0.3204	-0.0206	-0.1264	-0.1918	0.1156	0.0104	0.0374	-0.0477
YEL003W	0.0387	0.0145	-0.0745	-0.1735	-0.2973	0.3237	-0.132	0.247	0.4232	0.5443	0.162	-0.1192	-0.0382	0.2975	0.1948
YEL004W	0.2327	0.1821	0.1676	-0.1767	0.115	-0.4098	-0.2593	-0.2957	-0.086	-0.3171	NA	NA	NA	NA	NA
YEL005C	0.4479	0.2594	0.116	0.6722	0.2581	-0.7058	-0.2187	0.0165	-0.303	-0.1799	NA	NA	NA	NA	NA
YEL006W	0.2068	0.0974	0.1366	0.2326	0.1329	-0.1818	-0.5767	-0.1479	-0.6122	-0.3686	0.4163	-0.0182	0.1665	-0.3165	-0.0763
YEL007W	-0.7155	-0.5369	-0.1229	-0.5654	-0.4549	0.3141	0.0721	0.0178	0.5509	0.276	-0.4596	-0.4544	-0.0641	-0.1256	-0.2258
YEL009C	0.3215	0.0311	-0.0804	0.0254	0.2576	-0.802	0.5704	0.1341	2.7634	1.0873	NA	NA	NA	NA	NA
YEL011W	0.2854	1.4141	1.2014	4.7027	3.8043	-3.7387	-2.9324	-0.9584	-3.4267	-3.8744	-0.5445	0.7287	0.7022	1.5969	0.9144
YEL012W	-0.294	0.3307	0.1146	1.756	0.7282	-0.5332	-0.5581	-0.046	-1.7517	-1.1549	-0.547	0.1316	0.0652	0.2415	-0.1862
YEL013W	-0.2346	-0.23	-0.0223	0.0552	-0.0833	0.2082	0.4067	-0.0577	0.0605	0.0519	-0.1265	0.4362	0.1587	0.1856	0.1627
YEL015W	-0.139	0.0116	-0.0456	0.4939	0.3205	0.0973	-0.0551	-0.0353	-0.3378	0.0586	0.1546	-0.1089	0.0467	-0.0464	0.1348
YEL016C	-0.8634	0.0267	0.0706	-0.5238	-0.3913	-0.2244	-0.4405	-0.0099	-0.1062	0.1151	NA	NA	NA	NA	NA
YEL017C-A	0.0035	-0.5797	-0.2176	0.212	0.27	0.1033	0.2462	0.4254	-0.4384	-0.1388	NA	NA	NA	NA	NA
YEL017W	-0.6395	-0.1602	0.1106	0.3053	0.055	-0.2262	-0.3334	-0.2846	-0.0584	-0.3643	-0.4478	-0.1183	0.1645	0.5624	0.1842
YEL018W	-0.2375	-0.4312	-0.1644	-0.2566	-0.3331	0.3311	0.1879	0.3106	0.2425	0.5229	0.063	0.0678	-0.0484	0.1674	0.1187
YEL019C	-0.2694	0.0926	0.0299	-0.6823	-0.1829	0.4839	-0.0274	0.1467	0.398	-0.0312	NA	NA	NA	NA	NA
YEL020C	0.2327	0.3304	0.1001	0.2749	0.3297	-0.6174	-0.4929	-0.1854	-0.5654	-0.9999	NA	NA	NA	NA	NA
YEL020W-A	0.4555	-0.0976	0.1521	0.3931	0.124	0.0912	0.0256	-0.2019	0.2076	-0.0464	0.6691	-0.3543	0.1436	0.5403	0.1447
YEL021W	NA	NA	0.0023	NA	0.0319	NA	NA	NA	NA	NA	NA	NA	NA	NA	NA
YEL022W	-0.4192	-0.4917	-0.2316	-0.8644	-0.3446	0.1732	0.6888	0.0583	0.1966	-0.1305	-0.2332	0.2052	0.0144	-0.4251	-0.2622
YEL023C	-0.1733	-0.2489	-0.0013	0.0987	-0.267	0.0817	0.1347	-0.0142	-0.0025	0.2582	NA	NA	NA	NA	NA
YEL024W	0.3838	-0.2854	0.3969	1.7797	1.0498	-0.0042	0.3544	0.0892	-0.3026	-0.2737	-0.1979	-0.4666	0.0155	0.3548	0.3016
YEL025C	-0.0956	-0.0896	0.1052	0.0475	0.1167	-0.4434	-0.1812	-0.204	-0.3529	-0.4146	NA	NA	NA	NA	NA
YEL026W	-0.5284	-0.1209	-0.4534	-0.6665	-1.0557	1.0266	0.0305	0.2926	0.641	0.9262	0.2085	-0.4	-0.4575	-0.4664	-0.5509
YEL027W	-0.0024	-0.1754	-0.1138	-0.5439	-0.15	0.2252	0.2494	-0.035	0.3155	0.0641	NA	NA	NA	NA	NA
YEL029C	-0.1047	-0.1416	-0.0806	-0.9414	-0.5325	0.2416	0.0937	-0.0352	1.5202	0.8591	-0.279	0.0383	-0.3661	-0.1206	0.0884
YEL030W	1.7171	0.5879	-0.0132	0.1313	0.4297	-1.2007	-0.5218	-0.1677	-0.6167	-0.509	NA	NA	NA	NA	NA
YEL031W	-0.205	-0.7622	-0.3367	-1.3069	-0.37	0.3147	0.8023	0.0365	0.9214	0.2563	-0.0534	-0.3045	-0.1002	-0.2388	-0.0257
YEL032W	-0.7251	-0.6927	-0.3605	-0.735	-0.5671	0.5815	0.6702	0.2007	0.495	0.5006	-0.4371	-0.2154	-0.0639	-0.3441	-0.0629
YEL033W	-0.2692	-0.7378	-0.1837	-1.1363	-0.6961	0.3873	0.652	0.1272	0.9204	0.5345	NA	NA	NA	NA	NA
YEL034W	-0.3331	-0.6555	-0.0972	-0.7027	-0.5276	0.6967	0.8112	0.1041	1.0112	0.6257	-0.1681	-0.3025	-0.3974	-0.4002	-0.3718
YEL035C	0.3689	0.0628	0.0596	1.3154	1.0108	NA	NA	-0.0527	-1.2873	NA	NA	NA	NA	NA	NA
YEL036C	-0.4004	-0.4937	-0.2701	-1.0171	-0.5919	0.3813	0.6065	0.0794	0.9542	0.5984	-0.281	-0.198	-0.0908	-0.1482	-0.0673
YEL037C	-0.0373	-0.0276	-0.0298	-0.3002	-0.1645	0.1262	0.2533	0.1154	0.2121	0.1554	-0.1699	0.1668	-0.3128	-0.5674	-0.5683
YEL038W	0.0157	-0.0398	-0.0962	0.0914	-0.1321	0.1417	0.0033	0.0147	0.2745	0.4003	-0.1574	-0.0621	-0.0733	-0.0004	0.1119
YEL039C	1.3834	1.0964	0.7666	4.811	3.827	-1.1477	-1.1706	-0.3052	-2.5895	-3.393	NA	NA	NA	NA	NA
YEL040W	-0.5898	-0.7183	-0.634	-1.142	-0.8636	0.778	1.1144	0.4709	1.1842	0.8128	0.1398	-0.0209	-0.0504	-0.0315	-0.2286
YEL041W	0.0929	0.7486	0.5705	0.9814	0.7939	-1.1301	-1.2713	-0.7471	-0.9844	-0.8691	NA	NA	NA	NA	NA
YEL042W	-0.4444	-0.255	-0.0325	-0.9826	-0.5674	0.1601	0.2097	-0.0692	0.4167	0.1922	-0.397	-0.2905	-0.0826	-0.6279	-0.4068
YEL043W	-0.5814	-0.1775	-0.1755	-0.2356	-0.1831	0.2692	0.3737	-0.0672	-0.3024	-0.0898	0.0409	-0.0436	0.0856	0.0066	0.2137
YEL044W	0.2227	0.1229	-0.0706	-0.2124	0.083	0.3732	-0.0458	0.2203	0.6898	0.4074	0.0841	0.2036	0.034	0.1285	0.1518
YEL046C	-0.2538	-0.1381	-0.1755	0.216	0.2182	0.6631	0.2775	0.2474	-0.1153	-0.0728	0.2826	-0.0685	-0.0739	-0.1167	0.1279
YEL047C	-0.1731	-0.0166	-0.0962	0.0132	-0.09	-0.2909	-0.1472	-0.0915	0.2623	-0.1241	-0.59	0.0624	-0.2871	0.123	-0.3429
YEL048C	-0.1814	-0.1169	-0.1971	-0.6149	-0.3952	0.7009	0.061	0.2044	0.5429	0.6107	0.1894	-0.1003	-0.037	-0.0146	0.066
YEL049W	-0.0934	0.4896	-0.0582	-0.0193	-0.063	-0.0774	-0.5711	-0.0538	-0.6833	-0.002	NA	NA	NA	NA	NA
YEL050C	0.0143	0.4455	0.1267	-0.0623	-0.2054	-0.2891	-0.3741	0.0681	0.0351	-0.0934	0.3426	-0.7358	0.0777	0.2424	-0.0515
YEL051W	-0.2294	-0.0418	-0.033	-0.9129	-0.3205	0.1848	-0.0515	0.0953	0.8444	0.4353	0.3807	-0.0727	0.0258	0.023	0.1159
YEL052W	-0.4238	-0.3056	0.0383	0.3914	0.0794	-0.115	0.3994	-0.0876	-0.0327	-0.1359	-0.426	-0.3472	0.1269	0.2325	0.1544
YEL053C	-0.1342	0.1749	-0.1057	-1.0083	-0.622	0.3771	0.2869	0.0263	0.7028	0.4075	0.1613	0.1453	-0.2322	-0.5074	-0.1946
YEL054C	0.2159	-0.0647	-0.3007	-1.0356	-0.5845	0.2547	0.1345	0.2537	0.9304	0.5927	0.1808	-0.4269	-0.1865	-0.577	-0.6467
YEL055C	-0.124	-0.1161	-0.0372	-0.719	-0.1675	0.2873	0.363	-0.0825	0.3825	0.2168	-0.0789	-0.0682	-0.1425	-0.3532	-0.0808
YEL056W	0.0202	0.0048	0.1799	0.4949	0.0922	-0.1644	-0.1185	-0.4206	-0.5066	-0.2837	-0.0069	0.0677	0.0729	0.2578	0.0758
YEL057C	1.3002	0.9561	0.178	0.2758	0.1097	-1.228	-1.0227	-0.4099	-0.9131	-0.34	NA	NA	NA	NA	NA
YEL058W	0.1322	0.3957	0.089	-0.6072	-0.1715	0.0166	0.2544	-0.0748	0.8054	0.4503	-0.2641	0.3558	-0.1202	-0.229	-0.0968
YEL059C-A	0.7136	1.129	0.2588	0.4148	0.2019	-0.6342	-1.0558	-0.2266	-0.9954	-0.5611	NA	NA	NA	NA	NA
YEL060C	0.0247	0.0773	-0.0855	1.4365	1.0834	-1.5618	-0.2513	-0.0387	-1.6221	-1.9557	-0.61	0.7071	-0.1491	0.2662	-0.2309
YEL061C	-0.636	-0.5042	0.0368	-0.7497	-0.2537	0.4218	0.1388	0.0292	0.1792	0.1017	-0.472	-0.3305	0.0429	-0.5477	-0.3392
YEL062W	0.0102	-0.017	0.0714	0.3724	0.2385	0.1153	0.2757	-0.0617	-0.2062	-0.2629	NA	NA	NA	NA	NA
YEL063C	-0.244	-0.5058	-0.1365	0.4382	0.0443	0.4594	0.7612	0.2195	0.1625	0.3859	NA	NA	NA	NA	NA
YEL064C	-0.6924	-0.9736	-0.563	-0.494	-0.9049	-0.2784	0.4474	0.2417	0.0437	0.1936	-0.5854	-0.1619	0.129	-0.0491	-0.3489
YEL065W	-0.6201	1.2121	-0.0809	0.0463	-0.3971	-0.6869	-1.3905	-0.2765	-0.5151	-0.8992	0.2567	0.6882	-0.1246	0.3971	-0.2432
YEL066W	0.2192	0.7125	0.3915	0.2621	0.08	-0.2876	-0.7239	-0.0963	0.1235	-0.0012	0.3106	0.4463	0.1108	0.4535	0.5573
YEL067C	0.7253	1.1726	0.1092	1.0577	0.3126	-1.4316	-1.7158	-0.269	-1.46	-0.3653	NA	NA	NA	NA	NA
YEL068C	0.0035	0.1503	0.0725	0.3003	-0.1943	0.0985	-0.2321	0.013	0.1049	0.3113	NA	NA	NA	NA	NA
YEL069C	NA	0.1415	0.0023	0.527	0.5451	NA	NA	NA	NA	NA	NA	NA	NA	NA	NA
YEL070W	0.5832	0.7392	0.0108	1.7307	1.1505	-0.457	-0.3488	0.0735	-1.456	-1.1259	NA	NA	NA	NA	NA
YEL071W	0.6024	0.5825	0.4085	-0.827	0.1259	-0.5554	0.1733	-0.4189	1.1436	0.1187	-0.2339	0.494	0.2514	0.0931	0.0048
YEL072W	-0.1271	-0.0982	0.0668	0.0143	0.072	-0.593	-0.1093	-0.0145	0.2745	0.1022	NA	NA	NA	NA	NA
YEL073C	0.1811	0.8034	0.2258	1.0358	0.1731	-0.2114	-0.7685	-0.1639	-0.4483	-0.3372	NA	NA	NA	NA	NA
YEL076C	-0.2452	-0.253	-0.0712	-0.2384	-0.0584	NA	NA	NA	NA	NA	NA	NA	NA	NA	NA
YEL077C	-0.4069	-0.6291	-0.1102	0.0753	-0.086	0.472	NA	NA	NA	0.1298	NA	NA	NA	NA	NA
YER001W	-0.184	-0.4536	0.1239	-0.1992	0.38	-0.0232	0.5638	0.434	0.9751	0.4898	-0.5859	-0.3305	0.2731	0.3188	0.1886
YER002W	-0.1537	-0.0288	-0.0304	0.071	-0.0489	0.7092	-0.0057	0.2601	0.5837	0.8	0.2229	-0.3053	-0.1651	0.0739	-0.2103
YER003C	-0.0285	-0.4455	0.206	-0.4631	0.0241	-0.1904	0.2143	-0.223	0.5626	-0.0889	-0.7504	-0.486	-0.3461	-0.4327	-0.4839
YER004W	0.1318	-0.005	0.1141	-0.3406	-0.1539	0.1445	-0.0266	-0.1551	0.0522	0.1385	0.3131	0.2915	-0.055	-0.1114	0.0773
YER005W	-0.1146	0.0695	0.0789	-0.0121	0.1448	0.2407	-0.0323	-0.0005	-0.3486	-0.0905	0.2064	0.008	0.0723	-0.146	0.0753
YER006W	-0.0414	0.1182	-0.0814	-0.3472	0.0357	0.5972	-0.0242	0.0735	0.7012	0.2907	0.2885	-0.2668	-0.2293	0.0421	-0.1901
YER007C-A	0.0008	0.0934	-0.0547	-0.2513	0.0041	0.262	-0.1587	-0.0162	0.2162	-0.0615	0.2155	0.0119	0.02	-0.0559	-0.0565
YER007W	0.0173	0.1219	0.0671	-0.0526	-0.2693	0.3122	0.1708	-0.0126	0.0525	0.7717	NA	NA	NA	NA	NA
YER008C	-0.1596	-0.1698	-0.0739	0.0157	0.0153	0.2779	0.6434	0.2009	0.0017	0.3622	0.033	0.2399	0.1024	-0.0719	0.0197
YER009W	-0.1131	-0.11	-0.2531	-0.8137	-0.3935	0.2922	0.0424	-0.0304	0.7045	0.0857	-0.1545	-0.503	-0.1535	-0.3528	0.1428
YER010C	-0.2048	-0.0746	-0.0234	-0.1433	-0.3994	0.0946	-0.0806	0.0563	0.409	0.2058	-0.0724	0.3174	0.1367	0.2294	0.1748
YER011W	-0.9025	-0.0812	-1.3244	-3.4163	-2.4155	-2.7035	-1.9743	1.278	-1.9086	-1.8707	NA	NA	NA	NA	NA
YER012W	-0.0525	-0.0862	0.0099	-0.0561	-0.4119	0.0796	-0.0227	-0.09	-0.1105	0.1761	0.1815	0.0217	-0.0535	0.0279	-0.0461
YER013W	-0.2775	-0.405	-0.1231	-0.3235	0.0568	0.8611	0.5152	0.3861	0.5305	0.3609	-0.0529	0.1433	-0.0054	-0.0961	-0.0223
YER014W	-0.089	0.4008	0.125	0.355	-0.0273	-0.2424	-0.22	-0.0389	-0.5573	-0.4682	0.0135	-0.0591	0.0005	0.0343	-0.2108
YER015W	0.5444	0.519	0.3054	0.6028	0.6565	0.1371	-0.8131	-0.3294	-0.9061	-0.652	NA	NA	NA	NA	NA
YER016W	-0.4083	-0.5324	-0.0055	-0.0702	-0.6475	0.5078	0.4132	0.0946	0.5156	1.0299	-0.0427	-0.268	-0.0798	0.1569	0.1601
YER017C	-0.2256	-0.0789	-0.0938	0.0606	-0.0876	0.4212	0.3732	0.3362	-0.0676	0.0975	0.1322	-0.1983	0.0906	-0.0241	-0.1399
YER018C	-0.4265	0.1111	0.0285	0.1383	0.1693	-0.5469	-0.7049	-0.2067	-0.3861	-0.6062	-0.0449	0.0494	0.1182	0.2816	0.0408
YER019C-A	0.339	-0.1241	-0.1284	-0.5594	-0.0885	0.0622	-0.1297	0.1183	0.298	-0.0501	0.0532	-0.1236	-0.0948	-0.2425	-0.2752
YER019W	0.0135	0.1428	0.1069	-0.0239	0.2061	-0.1418	-0.3214	-0.221	0.0137	-0.1761	-0.1233	-0.0486	-0.0068	0.1327	0.206
YER020W	0.3817	0.271	0.1866	1.6393	1.2014	-0.4144	-0.3144	-0.0532	-1.5955	-1.1049	-0.0519	0.1554	0.2044	0.2431	0.3831
YER021W	0.3585	0.0044	0.0286	0.2499	0.2528	-0.1209	0.1392	-0.0961	-0.1406	-0.1541	0.167	0.0864	0.0453	0.0556	0.0836
YER022W	0.0299	0.062	0.0802	0.3523	0.2965	-0.0045	-0.0241	0.0202	-0.1225	0.0122	-0.027	-0.0902	-0.0621	0.1411	0.0798
YER023W	-0.5178	-0.072	0.1599	-0.5531	-0.3861	0.3308	0.042	-0.1924	0.501	0.382	-0.3223	-0.2473	0.0762	-0.3934	-0.4485
YER024W	-0.042	0.0748	0.0748	0.7164	0.2843	0.3454	0.456	0.199	0.362	0.122	-0.1137	0.5026	-0.0886	0.3232	-0.1439
YER025W	-0.0164	-0.058	-0.0309	-0.4312	-0.0909	0.1398	0.0552	-0.0033	0.6328	0.3275	-0.0839	-0.3204	-0.2247	-0.1398	-0.0893
YER026C	-0.4258	-0.1687	-0.0058	0.1543	-0.021	0.0708	0.0043	-0.0915	0.1714	-0.1425	-0.5351	-0.4609	-0.2745	0.004	-0.2127
YER027C	-0.1441	0.0855	0.1663	0.2259	0.1403	-0.3593	-0.1827	-0.0978	-0.3229	-0.2887	-0.2449	0.1128	-0.1115	-0.1061	-0.1079
YER028C	1.5982	0.7611	0.4637	1.1877	0.8912	0.0629	-0.5193	-0.0735	-1.6487	-0.6113	NA	NA	NA	NA	NA
YER029C	0.1286	-0.0117	-0.0364	0.6287	0.1336	0.5412	0.1726	0.3548	0.1284	0.3939	0.2728	-0.28	0.0493	0.1914	-0.1624
YER030W	-0.1852	0.1191	0.1227	0.8443	-0.0812	0.5272	-0.0769	0.3321	-0.0981	0.7925	-0.3589	0.2235	-0.0481	0.2888	-0.5785
YER031C	-0.4159	-0.1634	-0.0579	-0.5112	-0.6377	0.2607	0.2128	-0.0108	0.4304	0.6777	-0.8908	0.1192	-0.1984	-0.909	-0.6828
YER032W	-0.9049	-0.6006	-0.1269	-0.9101	-0.4306	0.7515	0.4531	0.3203	0.7621	0.646	-0.2059	-0.5376	0.0565	-0.4997	-1.2446
YER033C	0.3868	0.5357	0.363	1.5081	1.1297	-0.3038	-0.4561	-0.0078	-1.6534	-1.154	NA	NA	NA	NA	NA
YER034W	-0.141	-0.0368	0.0103	0.1477	0.5076	0.0192	-0.5447	-0.1498	-0.5003	-0.7325	0.6565	0.2468	0.0945	0.4075	0.3024
YER035W	0.2913	0.0088	-0.0173	1.6003	0.9743	-0.7912	-0.3537	-0.0424	-1.7546	-1.2877	NA	NA	NA	NA	NA
YER036C	-0.2432	-0.5336	-0.2704	-0.9227	-0.4	0.5874	0.6844	0.1264	0.82	0.4067	0.0058	-0.4465	-0.182	-0.3683	-0.2776
YER037W	1.4063	2.1307	1.6799	3.5974	3.3683	-2.5818	-2.6884	-1.2167	-2.8617	-3.736	NA	NA	NA	NA	NA
YER038C	0.4373	0.3944	0.0428	0.2418	0.1893	0.0528	-0.8629	0.0324	-0.5807	0.1308	0.2805	0.1116	-0.0275	-0.2518	0.0658
YER038W-A	-0.007	0.0621	0.0828	0.121	0.0724	NA	NA	NA	NA	NA	NA	NA	NA	NA	NA
YER039C	0.1091	0.0583	0.2004	1.2561	0.416	-0.044	NA	NA	NA	NA	NA	NA	NA	NA	NA
YER039C-A	0.0378	0.1279	0.1638	1.533	1.0254	-0.3122	-0.1882	-0.082	-1.3693	-0.8567	NA	NA	NA	NA	NA
YER040W	0.0625	-0.0223	-0.257	0.5837	0.108	-0.3139	-0.2473	0.2285	-0.4744	-0.1521	-0.0649	0.0392	0.0262	0.018	0.1696
YER041W	-0.025	0.031	0.0296	0.1173	-0.0316	-0.2383	-0.4162	-0.1772	-0.9966	-0.3249	NA	NA	NA	NA	NA
YER042W	-0.332	-0.6518	0.3006	0.1005	-0.0473	0.1315	0.0292	0.2337	0.5566	0.3758	-0.8236	-0.8168	0.1018	0.1579	-0.3994
YER043C	-0.2827	-0.0896	-0.1485	-0.7568	-0.3133	0.0794	0.2512	-0.0344	0.5701	-0.1491	-0.3661	-0.0074	-0.1314	-0.2743	-0.4798
YER044C	-0.0655	0.1891	0.0442	-0.1148	0.3457	-0.4649	0.0651	-0.0056	-0.3324	-1.015	-0.1765	0.6989	0.1667	-0.2919	-0.3475
YER044C-A	0.4951	0.304	0.2846	-0.2361	0.7496	-0.0694	-0.0277	-0.1035	0.6294	-0.5107	NA	NA	NA	NA	NA
YER045C	0.6716	0.3634	-0.1615	-0.339	-0.069	-0.8034	0.0773	0.2605	0.2949	-0.3095	NA	NA	NA	NA	NA
YER046W	0.2955	0.1957	-0.3789	0.4358	0.0647	-0.7645	-0.1216	0.1847	-0.5702	-0.8771	NA	NA	NA	NA	NA
YER047C	-0.3432	-0.376	-0.1613	0.6306	0.3446	0.5062	0.3575	0.3088	-0.5916	-0.1823	-0.1255	-0.1194	-0.1573	0.1475	-0.142
YER048C	-0.4316	0.0293	0.1565	0.3279	-0.0943	-0.0089	-0.1996	0.007	-0.2866	0.0931	-0.2459	-0.0905	0.0518	-0.0284	-0.2043
YER048W-A	0.1284	0.2208	-0.1196	-0.0048	-0.0978	-0.1349	-0.4736	0.0763	0.0966	-0.0653	0.4107	-0.3719	0.2909	0.5202	0.3205
YER049W	-0.2857	-0.4769	-0.0259	-1.169	-0.2544	0.9857	0.6576	0.1369	1.4423	0.6768	0.228	-0.2182	-0.0851	0.0294	0.0571
YER050C	-0.1016	0.209	-0.0181	0.566	0.1282	-0.0747	-0.6676	-0.0736	-0.1323	-0.3071	0.1391	-0.2965	0.0129	0.1553	0.0382
YER051W	-0.1499	-0.002	0.0318	-0.1106	-0.0262	0.2124	-0.4229	-0.0495	0.0845	0.1396	NA	NA	NA	NA	NA
YER052C	0.2712	0.2001	-0.104	0.1748	0.2553	-0.2349	0.3305	-0.0012	1.2244	0.3849	-0.1735	0.4845	0.0927	1.2998	0.7428
YER053C	-0.0614	0.3604	0.2285	1.5982	1.1134	-1.0354	-0.9067	0.2512	-0.6103	-0.983	-0.0877	-0.1666	0.893	1.8251	1.3124
YER053C-A	0.3094	0.034	0.4365	3.1923	2.1829	0.2257	-0.0772	-0.3105	1.7383	0.5918	NA	NA	NA	NA	NA
YER054C	0.3971	0.6601	0.2393	3.3758	1.9861	-1.0702	-1.2631	-0.0414	-3.2024	-2.2172	NA	NA	NA	NA	NA
YER055C	-0.0461	0.0154	-0.0353	-0.0817	0.0991	0.3279	0.3334	0.1194	1.9047	0.8704	-0.1226	0.1054	0.1372	1.2749	0.9372
YER056C	0.0536	-0.4234	-0.1109	-0.5789	-0.1807	0.2524	0.5628	-0.0405	0.8527	0.3949	-0.1241	-0.1643	-0.0124	-0.5048	-0.4286
YER056C-A	-0.0303	-0.1176	-0.3379	-0.9174	-0.625	0.3444	0.0948	0.377	1.011	0.7215	NA	NA	NA	NA	NA
YER057C	-0.0647	0.4271	0.2814	-0.2664	-0.2695	-0.1465	-0.3889	-0.025	-0.1227	-0.4639	-0.3185	0.2151	0.0941	-0.1233	-0.3701
YER058W	0.0454	0.5914	0.1244	0.9875	-0.0681	-0.8661	-0.8338	0.0521	-1.0867	-0.1437	-0.1382	0.3378	0.0526	0.8305	-0.0183
YER059W	0.2597	-0.008	0.2522	0.6059	0.2678	-0.6522	-0.0689	-0.1835	-0.6287	-0.303	-0.2059	-0.1208	0.033	0.1891	0.0217
YER060W	-0.9491	-0.2277	-0.0451	-0.8642	-0.9562	-0.655	0.4555	0.1169	0.0655	-0.1018	NA	NA	NA	NA	NA
YER060W-A	-0.3686	-0.9268	-0.1678	-0.253	-1.1794	-1.0488	0.4786	0.1573	-0.6542	0.5085	NA	NA	NA	NA	NA
YER061C	0.3574	0.2229	0.1813	0.3133	0.2476	0.0782	0.1046	-0.4314	-0.4442	-0.0557	0.3946	-0.2535	0.1774	0.3128	0.3449
YER062C	-0.1768	0.5923	1.5886	2.39	1.703	-1.1774	-1.8084	-0.3975	-1.4622	-1.4737	-1.0979	0.4583	1.0052	1.3569	1.4136
YER063W	-0.4882	0.0169	0.1549	0.1995	-0.247	-0.4495	-0.4119	-0.0325	-0.1825	-0.062	-0.6662	0.092	0.1395	0.1348	-0.2816
YER064C	0.1647	0.0074	-0.101	0.4445	0.4347	0.2149	-0.4242	0.0613	-0.374	-0.0156	0.0442	-0.1601	0.0458	-0.3722	-0.6625
YER065C	0.0256	-0.1004	-0.2851	0.5053	0.2763	0.0208	0.3997	0.3462	-0.5671	-0.1887	NA	NA	NA	NA	NA
YER066W	0.1582	0.4737	0.0201	0.9622	0.91	NA	NA	NA	NA	NA	NA	NA	NA	NA	NA
YER067W	0.2674	0.9065	0.2189	2.6558	1.8261	-2.6477	-1.7237	0.0907	-1.2599	-2.1228	-2.0843	0.6339	0.7735	2.2291	0.4831
YER068W	0.2231	-0.1257	-0.1324	0.2687	0.2614	0.1914	0.2983	0.0692	-0.3998	-0.2255	0.2004	0.133	0.0485	-0.5007	0.0394
YER069W	0.3035	0.9956	0.1709	1.2026	0.6894	-0.0902	-0.8619	0.1181	1.6569	0.8092	-0.2575	-0.0752	0.2309	2.5685	1.4353
YER070W	-0.6391	-0.9421	-0.252	-1.0758	-0.7036	0.4247	0.4068	-0.0132	1.0214	0.2998	-0.099	-0.434	-0.0597	-0.1204	-0.2274
YER071C	0.2297	-0.0242	-0.0082	-0.0698	-0.0731	0.0258	-0.1311	0.2306	0.6225	0.2059	0.3048	0.0087	0.1025	0.4776	0.1223
YER072W	0.3993	0.2035	0.5029	-0.031	0.4054	1.2361	-0.2563	0.7601	1.2021	-0.214	0.1366	-0.0175	0.3368	-0.1401	0.0389
YER073W	-0.4012	-0.0233	-0.1973	-0.2314	-0.2317	0.5901	0.6399	0.2452	1.5422	1.0987	-0.4132	-0.1944	-0.1455	0.5183	0.2891
YER074W	0.0903	-0.1046	-0.2537	-1.3013	-0.6207	0.4505	0.0529	0.287	1.1766	0.6465	-0.2918	-0.0528	0.0776	-0.3585	-0.5136
YER074W-A	0.3763	0.1147	0.0676	0.0247	0.1126	-0.1492	-0.189	0.0094	0.38	0.3631	NA	NA	NA	NA	NA
YER075C	-0.3812	-0.3745	-0.1559	-0.2411	-0.3089	0.5998	0.3889	0.106	-0.2506	0.4067	0.1496	-0.168	0.0031	-0.2778	0.0375
YER076C	-0.233	-0.3792	0.0179	0.1266	0.0027	0.1019	0.3684	-0.0496	0.0718	-0.0508	NA	NA	NA	NA	NA
YER077C	-0.0445	0.1447	-0.0885	-0.3226	-0.4196	0.5054	-0.1445	-0.0147	0.2841	0.4344	0.7139	-0.1248	-0.0874	0.1781	0.2134
YER078C	0.0195	-0.0364	-0.0695	0.1445	-0.0278	-0.2382	-0.1552	-0.1464	-0.3047	-0.2983	0.0243	-0.48	0.1234	0.1724	0.0007
YER078W-A	0.0088	0.4959	0.2862	2.2578	1.2639	-0.0601	-0.533	-0.3012	-2.3081	-1.2673	NA	NA	NA	NA	NA
YER079W	0.445	0.6282	0.4831	2.4837	1.921	-1.1826	-0.7553	-0.159	-1.8187	-2.1038	-0.0779	0.193	0.1521	0.6127	0.0862
YER080W	-0.2461	-0.0834	0.2005	0.2099	0.1405	0.1283	0.253	-0.1069	-0.1072	-0.0311	-0.0959	-0.3437	0.1869	0.1982	0.1418
YER081W	-0.5706	-0.5863	-0.8305	-0.5585	-0.8943	0.1356	0.5638	0.8402	1.0148	0.4613	-0.3981	-0.4188	-0.074	0.3074	-0.4433
YER082C	-0.512	-0.2416	-0.1291	-0.6403	-0.2461	1.0711	0.4517	0.1403	0.5585	0.6067	0.2276	-0.3726	-0.2139	-0.2065	-0.2404
YER083C	-0.0708	-0.09	-0.1129	-0.0037	-0.0999	0.2643	0.145	0.0173	0.4419	0.3394	0.1913	-0.0902	-0.076	0.256	0.1704
YER084W	-0.4437	-0.3204	-0.3724	-0.227	-0.5505	0.0563	0.1463	0.2807	0.191	0.1668	NA	NA	NA	NA	NA
YER085C	0.0171	-0.3385	-0.0406	0.0639	-0.6219	0.2607	NA	0.1158	0.2255	0.631	NA	NA	NA	NA	NA
YER086W	-0.3129	-0.0681	-0.1167	-0.8055	-0.343	0.3293	0.3614	0.0689	1.1821	0.5053	0.116	-0.923	0.0221	0.4089	0.2127
YER087C-B	-0.0261	-0.2509	-0.1172	-0.4598	-0.2992	0.0766	0.0004	0.0885	0.1532	0.257	0.113	-0.3018	-0.0636	-0.2727	-0.0794
YER087W	-0.0277	0.1745	0.2956	0.2875	0.0756	-0.209	0.0469	-0.1767	-0.2734	-0.4749	0.037	-0.2697	0.1151	0.3801	0.0618
YER088C	-0.6882	-0.3651	-0.0164	0.6984	0.5377	-0.19	-0.4114	0.261	-0.8616	-0.7216	-0.3541	-0.3703	0.1402	-0.074	-0.1288
YER089C	-0.5951	-0.0992	-0.1114	-0.4576	-0.3581	0.2143	0.4532	0.2096	0.6407	0.173	-0.5861	0.2661	0.0007	0.0904	-0.276
YER090W	-0.1177	0.3683	0.1527	0.2884	0.2508	-0.0712	-0.1213	-0.1283	0.4746	0.1265	-0.1796	0.2868	0.1566	0.506	0.3055
YER091C	-1.0392	-0.3956	0.2337	0.7433	0.2831	-0.2036	0.565	0.583	0.2624	-0.1946	-1.513	0.0697	0.3894	0.6769	-0.4223
YER092W	0.3015	0.4235	0.1683	0.4207	0.3348	-0.1028	-0.7478	-0.1409	0.0318	-0.1391	0.0353	0.1237	-0.0158	0.2321	0.2166
YER093C	-0.0337	-0.157	-0.157	-0.3213	-0.2699	0.2671	0.2405	0.1008	-0.0746	0.1332	0.4939	0.2588	-0.028	0.1322	0.364
YER093C-A	0.4923	0.5134	0.1252	0.7644	0.6722	-0.9117	-0.8229	-0.2277	-0.8656	-0.942	NA	NA	NA	NA	NA
YER094C	0.3372	0.0221	0.0137	0.1657	-0.0735	-0.1225	-0.049	-0.0061	0.2099	0.1771	0.1898	0.1692	0.2325	0.4127	0.1592
YER095W	-0.065	-0.5118	-0.1783	1.0179	0.4216	0.1251	0.4227	0.3257	-0.7266	0.0803	-0.1687	-0.2713	-0.0581	-0.0935	-0.0034
YER096W	1.0937	0.1455	0.4125	1.152	1.4094	-0.0654	-0.612	-0.4839	-0.864	-0.8697	NA	NA	NA	NA	NA
YER098W	0.5608	0.4176	0.2955	1.7214	1.2352	-1.3856	-0.4644	-0.2637	-1.2185	-1.3852	0.1185	0.2861	0.0526	0.3026	0.159
YER099C	-0.1391	-0.1176	-0.0171	0.0233	-0.0196	0.4876	0.164	-0.0139	0.3836	0.4871	0.2093	-0.0745	-0.2095	0.1261	0.3506
YER100W	0.1322	0.2931	0.0887	-0.0447	0.1234	-0.2324	-0.3369	-0.1322	-0.0439	-0.2114	-0.2855	0.0256	0.0796	-0.1654	-0.1702
YER101C	0.125	0.243	0.2275	0.805	0.5592	-0.144	-0.1418	-0.0276	-0.5024	-0.4344	-0.0567	0.4854	0.2004	0.3877	0.1512
YER102W	0.0023	-0.0259	-0.338	-1.1459	-0.5988	0.4359	0.0732	0.4503	1.1738	0.6689	NA	NA	NA	NA	NA
YER103W	1.3513	0.3298	0.679	3.7805	1.8936	-3.6494	-0.2401	-0.2964	-4.3517	-2.834	-0.8622	0.6158	0.0677	0.1795	-0.5633
YER104W	-0.1878	0.2704	0.1891	0.8767	0.4662	0.0473	-0.3479	-0.1262	-0.643	-0.317	NA	NA	NA	NA	NA
YER105C	-0.216	-0.3021	-0.0757	-0.3221	-0.0034	0.395	0.5992	0.1065	0.1417	0.1415	0.0141	0.0354	-0.0164	-0.1869	-0.0024
YER106W	0.1853	-0.3609	0.0703	-0.4867	-0.849	0.0517	0.3673	-0.0673	0.7332	0.8146	NA	NA	NA	NA	NA
YER107C	0.0084	-0.0798	0.0654	-0.5515	-0.4293	0.1203	0.0453	-0.148	0.4645	0.3195	0.1	-0.2631	0.0212	-0.1647	-0.1161
YER110C	-0.0181	-0.2478	-0.2613	-1.1792	-0.0655	0.1118	0.4483	0.0244	0.4074	-0.2026	-0.048	-0.0177	-0.1634	-0.6927	-0.2553
YER111C	-0.6708	-0.7724	-0.0926	-0.4456	-0.5036	0.5653	0.7158	0.2805	0.1601	0.3795	-0.098	0.2685	0.1033	-0.0668	0.1771
YER112W	-0.0633	-0.007	-0.0454	0.2424	-0.1449	0.1336	-0.4719	-0.074	-0.2106	-0.1961	0.0643	-0.0412	-0.0743	0.1699	-0.0324
YER113C	-0.0313	-0.2493	-0.2181	-0.8927	-0.5839	0.1736	0.4084	0.1845	0.5382	0.4422	-0.1729	-0.282	-0.0349	-0.4538	-0.1739
YER114C	-0.5517	-0.4409	-0.1092	-0.4903	-0.159	0.2886	0.4599	0.3136	0.1764	0.4114	-0.3797	-0.2078	-0.151	-0.4773	-0.1429
YER115C	0.0479	0.2773	0.1313	-0.4431	-0.1971	-0.2058	-0.2531	-0.286	-0.1208	-0.1036	NA	NA	NA	NA	NA
YER116C	-0.1821	0.1013	0.0911	0.5378	-0.0305	0.0504	-0.3454	0.0182	-0.5057	-0.187	-0.1799	0.0896	-0.0488	-0.0892	-0.2462
YER117W	0.0397	-0.0853	-0.2926	-1.2564	-0.5975	0.6194	0.218	0.3013	1.3385	0.8171	NA	NA	NA	NA	NA
YER118C	0.1059	-0.1357	0.121	-0.6084	-0.2869	-0.2153	0.1801	-0.373	0.2024	0.0528	-0.1518	-0.1713	-0.1639	-0.8722	-0.2094
YER119C	-0.2532	0.2169	0.3541	0.5542	0.1584	-0.2052	-0.1413	-0.2093	-0.5679	-0.2587	NA	NA	NA	NA	NA
YER120W	-0.0811	0.016	-0.0313	-0.2434	-0.0929	0.0885	-0.0778	0.0922	0.5649	0.4248	0.0616	-0.138	0.0216	-0.0398	0.0051
YER121W	-0.0144	0.0636	0.3772	2.9598	1.849	-0.4294	-0.3174	-0.2228	-2.6881	-2.0194	NA	NA	NA	NA	NA
YER122C	-0.3733	0.0314	-0.0066	-0.4196	-0.3003	0.1323	-0.1925	0.1576	0.3068	0.5138	-0.1928	-0.2031	-0.0618	-0.2321	0.0129
YER123W	-0.3263	-0.4006	-0.2247	-0.067	-0.2868	0.3528	0.5865	0.2503	-0.0552	0.1276	0.0069	0.0418	-0.0202	-0.1439	0.0014
YER124C	-0.0653	-0.1459	0.3527	0.3324	0.2381	0.1942	-0.2902	-0.3153	-0.3167	-0.3135	NA	NA	NA	NA	NA
YER125W	-0.3896	-0.5075	-0.2048	-0.0166	0.0904	0.329	0.5465	0.3163	-0.1096	-0.1875	-0.1804	0.0052	0.0836	-0.0722	0.0317
YER126C	0.0709	-0.0237	-0.0834	-0.5533	-0.0172	0.7529	-0.0068	0.2817	0.9718	0.6958	-0.1265	-0.3785	-0.2375	-0.4203	-0.4176
YER127W	-0.031	-0.1079	-0.0436	-0.5083	-0.2134	0.6291	0.2128	0.0699	0.593	0.6201	0.3621	-0.2376	-0.2149	-0.1886	-0.0586
YER128W	0.4402	0.7632	0.3475	0.3021	-0.0084	-0.1125	-0.7232	-0.3262	-0.0465	0.2313	0.4094	0.3034	-0.1513	0.0502	0.1457
YER129W	-0.3069	-0.3211	-0.2229	-0.7738	-0.3304	0.3226	0.0912	0.3394	0.2913	0.4849	NA	NA	NA	NA	NA
YER130C	1.2678	0.4326	0.5341	-0.1014	0.7337	-1.6009	-0.7836	-0.5565	-0.6226	-1.0363	NA	NA	NA	NA	NA
YER131W	0.1926	-0.1371	-0.1972	-0.8147	-0.3666	0.345	0.1463	0.2083	0.9596	0.2519	NA	NA	NA	NA	NA
YER132C	-0.412	-0.5962	-0.3672	-0.8412	-0.366	0.48	0.7215	0.3554	-0.1162	0.0666	-0.0716	0.2079	-0.2232	-0.4818	-0.1837
YER133W	0.0622	0.1196	0.1177	0.2987	0.2102	0.0341	-0.1999	-0.0221	-0.2285	-0.3089	0.0315	0.0313	0.069	0.1218	-0.0227
YER134C	0.207	0.0989	0.0667	0.6624	0.4636	-0.0163	-0.2137	0.1222	-0.0402	-0.0791	0.343	0.1849	0.1266	0.5492	0.4048
YER136W	-0.0797	0.0798	0.0527	0.0956	-0.0564	-0.1461	0.0118	-0.0774	-0.4301	-0.096	-0.2792	0.2792	0.0611	-0.1646	0.0072
YER137C	0.3163	0.6186	0.1198	0.8032	0.0667	0.9245	-0.2213	0.1582	0.2111	0.8307	0.5651	0.0226	-0.1008	0.2777	0.1229
YER138W-A	0.2293	-0.1765	-0.1927	-1.2928	-0.3212	-0.8515	0.0186	0.2075	1.6156	0.0647	NA	NA	NA	NA	NA
YER139C	-0.3158	0.0293	0.2072	0.3041	0.1567	0.2774	-0.1624	-0.0483	-0.2465	-0.038	-0.0254	0.0946	0.0375	0.2927	0.2516
YER140W	-0.0929	-0.2662	-0.1188	-0.4337	-0.2138	0.3742	0.542	0.1048	0.4688	0.5614	0.3897	-0.0347	-0.0299	0.2218	-0.016
YER141W	-0.5796	-0.536	0.1479	0.682	0.2977	0.2166	0.3399	0.1521	0.0102	-0.0944	-0.3124	-1.0732	0.341	0.6434	0.1945
YER142C	0.7633	0.3389	0.2253	0.796	0.1578	-0.387	-0.0961	-0.241	-1.2242	-0.3327	0.2982	0.4361	0.1348	-0.1394	-0.0637
YER143W	0.7143	0.1849	0.1422	0.9078	0.6466	-0.4782	-0.2283	-0.2296	-0.8824	-0.4926	0.2293	0.2253	0.1824	0.2891	0.2235
YER144C	0.0905	-0.1847	-0.2702	0.4889	0.1272	0.0238	0.3596	0.3847	-0.4533	0.1085	-0.1535	0.1061	0.0404	0.028	-0.0597
YER145C	-0.7278	-0.0073	-0.2387	-1.0073	-0.5829	0.3085	0.045	-0.0812	0.8136	0.3253	-0.2955	-0.0372	-0.3407	0.0386	-0.4206
YER146W	0.0242	-0.1033	-0.0092	0.1279	-0.0372	-0.1316	0.0074	-0.0045	0.2174	0.1594	-0.1153	-0.5069	-0.1169	-0.1978	-0.7202
YER147C	-0.3864	-0.1039	-0.0912	-0.1395	-0.0883	0.5598	0.321	0.1026	0.0934	0.1968	-0.0157	0.0465	-0.0816	0.1047	0.0549
YER148W	-0.2299	-0.1284	-0.156	-0.8389	-0.7094	0.4159	0.0152	0.3192	0.4672	0.8323	-0.1304	-0.3585	-0.1226	-0.3409	-0.2434
YER149C	0.0546	0.2392	0.2321	-0.233	0.1194	0.247	-0.4112	-0.2126	0.0888	-0.1259	0.0867	0.1246	0.0615	0.0104	0.0438
YER150W	1.0397	1.8155	1.4432	4.8659	3.4232	-3.0719	-3.2099	-0.5557	-3.3161	-2.7616	NA	NA	NA	NA	NA
YER151C	-0.1855	-0.3636	-0.2274	-0.4942	-0.0467	0.3251	0.6599	0.3035	0.2851	-0.1131	0.1538	0.0403	0.0271	-0.1734	-0.043
YER152C	-0.4104	-0.2757	0.1548	-0.317	-0.1952	-0.0582	-0.1963	-0.3188	0.079	0.0438	-0.2669	0.0821	-0.0845	-0.0333	-0.0893
YER153C	-0.3781	-0.4311	-0.0517	-0.1284	-0.0509	0.6869	0.9708	0.2588	0.6108	0.5513	NA	NA	NA	NA	NA
YER154W	-0.394	-0.2429	-0.0736	-0.3046	-0.2907	-0.0338	0.1301	-0.2243	-0.0024	-0.3025	-0.1238	-0.5467	0.0109	0.1407	-0.366
YER155C	-0.7865	-0.7106	-0.2586	-0.491	-0.2415	0.6062	1.1377	0.3165	-0.1456	0.1362	-0.259	0.1071	-0.0191	-0.5082	-0.1
YER156C	-0.6361	-1.0024	-0.3447	-0.6501	-0.3086	1.1803	0.9039	0.4348	1.1901	0.7007	-0.2186	-0.6431	-0.2722	-0.2008	-0.2322
YER157W	0.2937	0.0377	0.1039	-0.3103	0.0346	-0.2771	0.1523	-0.0825	0.1715	0.0702	0.1448	0.1519	0.0453	0.0388	0.0671
YER158C	0.0354	0.0452	0.3431	1.5498	1.1194	-1.0996	-0.7829	-0.2637	-1.7639	-1.745	NA	NA	NA	NA	NA
YER159C	0.0557	0.2334	0.0137	0.6314	0.3033	0.1163	-0.2994	0.1738	0.0375	-0.1359	0.3502	0.149	-0.0327	0.6328	0.0612
YER161C	0.153	0.1599	0.0144	0.266	0.172	-0.1005	-0.2684	0.0933	-0.1816	0.1138	NA	NA	NA	NA	NA
YER162C	0.101	0.0922	0.2373	1.2907	0.89	0.0341	-0.3296	-0.1072	-1.0873	-0.5491	-0.2394	0.0894	0.0855	0.1003	-0.0629
YER163C	0.3768	0.8571	0.2957	0.0082	-0.2666	-0.1458	-0.5134	-0.2169	-0.3687	0.0976	-0.264	0.4543	-0.0698	-0.2576	0.2105
YER164W	-0.1854	-0.4861	-0.1575	-0.0881	0.0613	0.5933	0.7447	0.264	0.164	0.3485	0.018	-0.0304	0.013	-0.1616	-0.2662
YER165W	0.0112	-0.2615	-0.2184	-0.7191	-0.1566	0.1386	0.2198	0.2371	0.3042	0.0939	0.0452	-0.2057	-0.0861	-0.7014	-0.2849
YER166W	-0.408	-0.3087	-0.021	-0.3036	-0.1177	0.0259	0.3117	0.0349	-0.3883	-0.0186	-0.4192	0.1695	0.0936	-0.347	-0.1419
YER167W	-0.2568	-0.2709	-0.2979	-0.4876	-0.5148	-0.352	-0.0339	0.1147	-0.169	-0.0426	-0.537	0.4773	-0.2001	-0.7735	-0.3794
YER168C	0.2817	0.1535	-0.171	-0.0198	-0.0026	-0.0916	0.0667	-0.0822	0.1046	0.0434	0.1843	0.0227	-0.0994	0.0769	-0.0082
YER169W	-0.5626	-0.2611	-0.2447	0.0273	0.003	0.3773	0.0486	0.3073	-0.6881	-0.1779	-0.039	0.0431	-0.1061	-0.5473	-0.0127
YER170W	-0.2368	0.0784	0.2664	0.7087	0.0922	-0.4742	-0.4216	-0.2708	-0.8471	-0.6254	NA	NA	NA	NA	NA
YER171W	-0.0234	-0.0295	-0.0647	-0.7824	-0.3111	0.4308	0.2515	0.0306	0.61	0.6085	0.149	0.0607	-0.0469	-0.138	0.211
YER172C	-0.4707	-0.6347	-0.2466	-0.5694	-0.1463	0.6744	0.9473	0.2804	0.0064	0.5469	-0.0455	0.074	-0.1599	-0.3273	0.1751
YER173W	-0.3464	-0.1331	-0.253	-0.5674	-0.6087	0.6224	0.2413	0.386	0.5051	0.7453	NA	NA	NA	NA	NA
YER174C	-0.3633	-0.8331	-0.1141	-1.0657	-0.7063	0.5938	0.1162	0.3595	0.6606	1.0226	-0.1442	-0.5572	0.1037	-0.3963	-0.2871
YER175C	0.0716	2.1999	0.2339	2.243	0.6412	-2.4458	-2.1915	-0.0895	0.1049	-0.1902	-1.1815	1.5917	0.1943	2.6597	1.1811
YER175W-A	-0.0358	0.7946	-0.0621	1.308	0.2996	-0.6115	-0.9448	0.0044	-0.8706	-0.3498	NA	NA	NA	NA	NA
YER176W	-0.1197	-0.1286	-0.083	-0.7533	-0.1836	0.1715	0.2887	0.0848	0.2297	0.2938	-0.2662	-0.4112	-0.3208	-0.5331	-0.3939
YER177W	0.021	0.2302	0.2884	0.5312	0.3281	-0.122	-0.2165	-0.1483	-0.1485	-0.1081	-0.4596	0.2531	-0.0175	0.0097	-0.0991
YER178W	-0.0209	0.0958	0.1042	-0.0204	-0.1013	0.1845	-0.0343	-0.2181	0.0634	0.1023	0.073	-0.0485	0.0574	-0.1113	-0.272
YER179W	-0.5961	0.0994	-0.0619	0.457	-0.3787	0.2511	-0.2264	0.0121	0.0397	0.5837	NA	NA	NA	NA	NA
YER180C	-0.4574	-0.0704	-0.0905	-0.434	-0.551	0.4544	0.0011	0.1017	0.318	0.5057	NA	NA	NA	NA	NA
YER180C-A	-0.4657	0.0677	-0.0097	-0.0958	0.1165	0.4862	-0.062	0.2649	0.4697	0.6796	-0.2381	-0.1033	0.0648	0.2609	-0.0506
YER182W	-0.3324	-0.2265	0.1142	0.5792	0.2208	0.3502	0.1396	0.3063	-0.0935	-0.0329	0.1244	-0.2836	0.2402	0.605	0.2793
YER183C	-0.0057	-0.2135	-0.1735	-0.2857	-0.364	0.2644	-0.1893	0.178	0.5687	0.3612	0.3259	0.0411	0.0649	0.4217	0.3145
YER184C	0.6888	0.2164	-0.2559	0.5261	0.4216	-0.2135	0.7427	0.3721	0.0137	-0.1097	NA	NA	NA	NA	NA
YER185W	0.7397	0.5042	-0.2263	-0.0707	-0.0005	-0.8033	-0.7531	0.16	-0.3816	-0.1127	NA	NA	NA	NA	NA
YER186C	0.6399	-0.079	0.062	-0.1164	0.0696	-0.5933	0.1695	-0.0078	0.1925	-0.137	NA	NA	NA	NA	NA
YER187W	0.2289	-1.3002	-0.2538	0.1951	0.1037	-0.1935	1.6982	0.2326	-0.2919	-0.1433	NA	NA	NA	NA	NA
YER188C-A	0.6645	0.1378	-0.0484	0.718	0.2652	-0.4525	-0.1212	0.029	-0.6967	-0.2243	NA	NA	NA	NA	NA
YER189W	0.0649	-0.0372	0.0226	-0.1186	-0.0363	NA	NA	NA	NA	NA	NA	NA	NA	NA	NA
YER190W	-0.7829	-0.6952	-0.1865	-0.8812	-0.748	NA	0.835	0.2007	1.1102	0.7572	NA	NA	NA	NA	NA
YFL001W	0.0692	-0.225	-0.0709	-0.3243	-0.168	0.4575	0.2402	0.1544	0.4533	0.3614	0.3376	-0.2072	-0.0169	0.059	0.179
YFL002C	0.0349	-0.0654	-0.0828	-0.3845	-0.1777	0.2668	0.092	0.0943	0.4815	0.4989	0.11	-0.1053	-0.0654	0.0784	0.08
YFL003C	0.3271	0.2393	0.1787	0.1213	-0.1145	-0.6352	0.0227	-0.1507	-0.5396	-0.1172	NA	NA	NA	NA	NA
YFL004W	-0.1632	-0.1132	0.3971	-0.0239	0.3148	0.1798	0.081	0.0802	0.3221	-0.2654	-0.2645	0.141	0.5142	0.3821	0.2757
YFL005W	-0.0029	-0.0506	-0.009	-0.0635	-0.0856	0.0467	-0.0687	0.0994	0.1346	0.0962	-0.2024	-0.0009	-0.2145	-0.3404	-0.2816
YFL007W	-0.3013	-0.535	-0.2554	-0.4594	-0.1094	0.6483	1.0781	0.1847	-0.7126	-0.0381	0.1404	0.2724	-0.0624	-0.7966	-0.0591
YFL008W	-0.3326	-0.3784	-0.0515	-0.3566	-0.2116	0.4043	0.5146	0.0654	0.1918	0.3816	-0.0056	-0.012	-0.0035	-0.1701	0.0285
YFL009W	-0.072	0.0759	0.0774	0.0101	0.1977	0.1185	0.0422	-0.0097	0.0334	0.0468	-0.5184	-0.2862	-0.1432	-0.2368	-0.316
YFL010C	-0.0718	0.2251	0.1396	0.1748	0.195	-0.0796	-0.1956	-0.1183	0.0904	-0.246	-0.4837	0.0459	-0.2322	-0.2282	-0.6404
YFL010W-A	0.4861	0.0682	0.0123	-0.263	0.7501	NA	NA	NA	NA	NA	NA	NA	NA	NA	NA
YFL011W	0.05	0.4487	0.0553	0.6626	0.4324	-0.9319	-0.3774	-0.2144	-1.6367	-0.7931	NA	NA	NA	NA	NA
YFL012W	0.0344	0.2807	0.0316	-0.5346	-0.2716	0.1765	-0.3022	-0.0508	0.6048	0.2073	NA	NA	NA	NA	NA
YFL013C	-0.2024	-0.0744	-0.0325	0.6449	0.1185	0.1308	0.0971	0.0699	-0.5641	0.1469	0.0231	0.1242	0.1826	0.0496	0.1879
YFL014W	1.7067	1.3825	2.0907	7.1912	4.2679	-2.295	-2.3517	-1.393	-4.7902	-3.3412	-0.5148	-0.13	1.2753	3.1771	2.6815
YFL016C	0.5815	0.1781	0.0802	1.9713	1.0542	-0.5441	0.3402	-0.2462	-2.4372	-1.2486	0.1222	0.6093	0.0163	-0.1072	0.043
YFL017C	-0.3959	-0.0879	-0.0043	0.0393	-0.3653	0.161	-0.3222	0.0386	0.3178	0.3869	-0.3312	-0.069	-0.058	0.4987	-0.0123
YFL017W-A	-0.0212	-0.2595	-0.2685	-0.1594	-0.3498	0.253	0.4015	0.2331	0.9792	0.502	NA	NA	NA	NA	NA
YFL018C	-0.5319	-0.0173	0.1755	0.0345	-0.2167	-0.2211	-0.0153	-0.0949	0.0093	-0.2842	-0.5362	-0.3168	0.0824	0.1068	-0.2633
YFL020C	-0.2108	0.9301	-0.2716	-0.2353	-0.7503	-3.2834	-1.8782	-0.2521	-2.8426	-0.9863	NA	NA	NA	NA	NA
YFL021W	-0.232	-0.3203	0.1165	1.1572	0.3878	0.1527	-0.145	0.0934	-0.6421	-0.1478	-0.1845	-0.1362	0.2533	0.2952	0.2017
YFL022C	-0.3145	-0.1325	-0.0366	-0.7033	-0.3196	0.3795	0.3987	-0.0423	0.7154	0.2298	-0.0974	-0.0164	0.0139	-0.0185	-0.0766
YFL023W	-0.4636	-0.3656	-0.1064	-1.3477	-0.4295	0.9377	0.4138	0.2335	1.2365	0.8287	0.2823	-0.1534	-0.1754	-0.2086	-0.0065
YFL024C	-0.2564	-0.1614	-0.1557	0.5502	-0.1627	0.1832	0.3181	0.3361	0.1461	0.1673	-0.0236	0.1163	-0.0574	-0.0667	-0.3237
YFL025C	-0.1606	-0.2434	-0.136	-0.552	-0.3975	-0.0718	0.2991	0.0063	-0.0248	0.0043	NA	NA	NA	NA	NA
YFL026W	-1.1804	-0.9602	-0.3573	-1.2108	-0.7711	0.8849	0.8455	0.2412	0.8275	0.5197	-0.0541	-0.3337	0.0627	-0.6641	-0.1049
YFL027C	0.5203	0.1143	0.0059	0.0953	0.1833	-0.1935	-0.2178	-0.0055	-0.1577	-0.3001	0.2529	0.3436	0.2108	0.3503	0.3358
YFL028C	0.022	0.4951	-0.0131	0.5537	0.2913	-0.0763	-0.3709	0.0834	0.492	0.0517	0.1138	0.2539	0.0998	1.2268	0.6203
YFL029C	0.2395	0.4577	0.1609	0.3143	0.2148	-0.3932	-0.3119	-0.3366	-0.3656	-0.2751	0.0925	0.4612	0.1169	0.2862	0.2392
YFL030W	0.2261	0.2168	0.427	1.7772	1.0566	-0.5066	-0.4269	-0.3826	-1.4254	-1.2431	NA	NA	NA	NA	NA
YFL031W	0.5739	0.009	-0.161	0.4531	0.2755	-1.5164	-0.4375	0.2372	-1.3884	-0.8066	NA	NA	NA	NA	NA
YFL033C	-0.5306	-0.5644	-0.2799	0.1716	-0.1077	-0.2769	0.3011	0.2156	-0.8118	-0.2827	0.0373	-0.0201	-0.1479	-0.4721	-0.2974
YFL034C-A	-0.2989	-0.0096	-0.153	-2.0405	-1.593	-0.1975	-0.0097	-0.0012	1.2373	-0.736	NA	NA	NA	NA	NA
YFL034C-B	-0.004	-0.4291	-0.2055	-0.1415	-0.0228	0.1233	0.0332	0.0304	0.082	-0.0444	-0.1104	-0.197	-0.0681	-0.1463	-0.3782
YFL034W	-0.6906	-0.3848	-0.2002	-0.2707	-0.3923	-0.0617	0.3346	0.2959	-0.0488	0.1038	-0.5216	-0.1143	-0.1108	-0.3707	-0.2766
YFL036W	-0.2144	-0.2734	-0.1289	0.5105	0.2456	0.0212	0.2956	0.2293	-1.1176	-0.6012	-0.2726	0.2491	0.1027	-0.0467	-0.142
YFL037W	-0.3564	-0.2295	0.0492	-0.3427	-0.0997	0.1488	0.2347	-0.1359	0.1605	0.0474	-0.2279	-0.08	0.0249	-0.0321	0.0026
YFL038C	-0.3614	0.049	0.0465	0.2766	-0.1375	0.2047	-0.0251	0.0299	0.0166	0.1037	-0.5413	-0.0401	-0.5718	-0.1719	-0.448
YFL039C	0.2092	0.0421	0.079	0.0254	0.2718	-0.1734	0.1398	-0.0756	-0.3059	-0.3667	0.1962	0.1115	-0.0554	-0.1437	-0.0263
YFL040W	-0.2851	-0.1782	-0.0821	0.0617	-0.4386	0.0431	0.0432	0.0423	-0.3437	0.304	NA	NA	NA	NA	NA
YFL041W	-0.5051	0.2437	-0.083	0.0448	-0.4563	-0.5329	-0.185	-0.125	-0.4925	0.0848	-0.3533	0.7591	-0.0029	0.0913	0.109
YFL041W-A	-0.1443	-0.164	-0.1115	0.0462	-0.0039	NA	NA	NA	NA	NA	NA	NA	NA	NA	NA
YFL042C	0.1055	0.765	0.2913	0.7216	0.4769	-1.2307	-0.5846	-0.3111	-1.4229	-0.7921	-0.3649	0.7584	0.1007	-0.1447	0.0229
YFL044C	0.305	0.4315	0.103	0.0527	0.0212	-0.4195	-0.4534	-0.2346	-0.5933	-0.3852	0.1061	0.4674	0.0199	-0.1138	-0.0202
YFL045C	-0.1008	-0.3652	-0.0675	-1.0803	-0.4846	0.1871	0.1236	-0.005	0.7994	0.3885	-0.1513	-0.3871	-0.1457	-0.7317	-0.4916
YFL046W	0.1825	0.1663	-0.0065	0.2454	-0.2466	0.1803	-0.0137	0.0839	0.3916	0.372	0.1961	-0.0038	0.1864	1.1101	0.2915
YFL047W	-0.3473	-0.1741	-0.0375	-0.655	-0.4673	0.4792	0.4178	0.0307	0.7267	0.6259	0.0535	0.1891	0.0617	0.2872	0.2025
YFL048C	0.0472	-0.0197	0.0201	-0.338	-0.2093	-0.6356	0.0609	-0.2491	0.1744	-0.0537	-0.2212	0.1835	0.0093	0.0357	-0.1835
YFL049W	0.0727	0.2318	0.0991	0.157	-0.0468	-0.0169	-0.1332	0.095	-0.1392	0.3615	-0.134	-0.0878	-0.0443	0.151	0.0004
YFL050C	0.166	0.0346	-0.2115	0.3135	0.0428	-0.0548	0.043	0.2338	-0.1152	0.0392	NA	NA	NA	NA	NA
YFL051C	0.5589	0.6443	-0.1921	-1.8485	-0.5277	-0.2389	NA	NA	NA	NA	NA	NA	NA	NA	NA
YFL052W	0.1336	0.8486	0.3552	3.1796	2.2493	-0.0208	-1.0026	-0.2352	-2.11	-2.1413	NA	NA	NA	NA	NA
YFL053W	0.6089	0.3072	0.043	0.4093	0.284	-0.345	-0.397	-0.0491	-0.6625	-0.2139	NA	NA	NA	NA	NA
YFL054C	0.5729	0.4712	0.3236	2.5727	1.4058	-0.9962	-0.3819	-0.0912	-2.0395	-1.1941	NA	NA	NA	NA	NA
YFL055W	0.6524	0.391	0.2156	0.8108	0.1544	-1.2386	-0.3674	-0.2593	-1.1983	-0.541	NA	NA	NA	NA	NA
YFL058W	0.1	0.4046	0.0786	0.4875	NA	-0.1663	-0.3712	-0.0636	-0.5843	NA	NA	NA	NA	NA	NA
YFL059W	0.3911	0.6497	0.178	-0.4493	-1.0278	-0.5259	-0.3969	-0.2192	0.2524	0.8666	NA	NA	NA	NA	NA
YFL060C	0.2827	1.0783	0.2013	-0.0781	-0.1527	0.0919	-0.9144	-0.1944	0.1807	0.1618	NA	NA	NA	NA	NA
YFL061W	NA	NA	0.0023	NA	NA	NA	NA	NA	NA	NA	NA	NA	NA	NA	NA
YFL062W	-0.0169	-0.1001	0.0381	-0.2122	0.0571	0.1281	0.3509	-0.0046	0.5264	-0.0062	-0.1225	0.0072	0.077	0.3366	0.3247
YFL064C	NA	0.0258	NA	NA	0.1366	NA	0.0074	NA	NA	-0.0761	NA	NA	NA	NA	NA
YFL065C	0.4237	0.324	0.1539	1.0335	0.4293	NA	NA	NA	NA	NA	NA	NA	NA	NA	NA
YFL066C	0.2202	-0.105	0.0824	1.0029	-0.101	NA	NA	NA	NA	NA	NA	NA	NA	NA	NA
YFL067W	NA	NA	0.0023	NA	NA	NA	NA	NA	NA	NA	NA	NA	NA	NA	NA
YFR001W	0.1391	0.0698	-0.1079	-0.0188	-0.2893	0.9775	0.113	0.3903	0.8805	1.1292	0.5757	-0.4935	-0.1145	0.1635	-0.0818
YFR002W	0.0003	-0.2223	-0.1059	-0.3272	0.0438	0.3936	0.3682	0.0622	0.5491	0.1383	0.1864	0.0148	0.0157	0.102	0.1643
YFR003C	0.411	0.054	0.1269	0.6118	0.3551	-0.128	0.0117	0.0453	0.0994	0.0333	0.2118	-0.0019	0.201	0.3783	0.1232
YFR004W	0.4074	-0.0609	-0.0246	0.4874	0.2665	0.1871	0.1464	0.1298	0.0391	0.1264	0.3381	-0.0141	0.0359	0.2639	0.1282
YFR005C	0.3258	-0.1599	-0.1836	-0.5694	-0.398	-0.0798	0.1237	0.093	0.4639	0.2527	0.4016	-0.0616	-0.0609	0.0322	-0.0762
YFR006W	-1.025	-0.6887	-0.2946	-0.4823	-0.9123	0.3362	0.3028	0.1786	0.3472	0.5169	-0.6277	-0.4481	-0.2667	-0.4187	-0.7709
YFR007W	-0.2167	0.3509	0.0464	-0.0247	-0.323	-0.8107	-0.8153	-0.3008	-0.3115	-0.3719	-0.1335	0.4075	-0.0152	0.2296	0.134
YFR008W	0.2509	0.294	0.1006	1.1629	0.7679	-0.3843	-0.4413	-0.0922	-0.6067	-0.4849	-0.1455	0.182	0.1137	0.4488	0.2118
YFR009W	0.1754	0.1714	-0.0535	-0.1876	0.4972	0.1654	0.3467	0.0783	0.017	0.1366	0.1284	0.2282	-0.02	-0.3056	0.3354
YFR010W	0.5177	0.2561	0.0934	0.3011	0.4256	-0.5319	-0.1732	-0.1366	-0.2859	-0.2857	0.1592	0.1031	0.0573	0.1398	0.1235
YFR011C	-0.3816	-0.003	-0.0549	0.3816	-0.5909	-0.0133	-0.1321	0.0342	0.1359	0.2299	0.1466	-0.0164	0.0502	0.4844	-0.0251
YFR012W	0.572	-0.1593	0.0258	-0.2456	-0.0716	0.1505	0.419	0.0258	0.4931	0.2316	NA	NA	NA	NA	NA
YFR012W-A	0.2666	-0.009	0.0879	0.183	0.0652	NA	0.0723	NA	NA	NA	NA	NA	NA	NA	NA
YFR013W	-0.0368	0.0336	-0.0354	-0.3585	-0.1656	0.1778	0.0738	-0.0779	0.0766	-0.0276	0.1088	0.0588	0.0646	-0.0846	-0.1237
YFR014C	-0.2134	0.2532	0.2556	1.9407	1.2997	-1.2061	-0.8013	-0.2428	-1.9923	-1.5771	-0.7686	0.0414	0.3625	0.5415	-0.0294
YFR015C	-0.0097	1.0136	0.5634	3.3119	2.7313	-2.5441	-1.3101	-0.2748	-1.6236	-3.0482	-1.2603	0.5587	1.142	2.3436	0.812
YFR016C	-0.838	-0.0966	0.0878	0.2963	0.1081	-0.1471	0.1719	0.2019	-0.3978	-0.1119	-0.4954	0.5207	0.219	0.0919	-0.1791
YFR017C	-0.2055	1.1664	0.496	3.6745	2.4819	-2.0125	-1.6106	-0.4601	-2.4766	-2.7219	-0.188	0.2758	-0.0238	1.0829	0.2778
YFR018C	-0.054	0.0502	-0.0316	-0.1493	-0.4018	-0.2449	0.0335	0.0486	-0.0079	0.1159	-0.1665	-0.082	-0.1885	-0.0803	-0.2219
YFR019W	-0.6326	-0.4644	-0.0627	-0.0121	-0.0743	0.6903	0.8032	0.0509	-0.3786	0.1075	0.1423	0.2503	0.096	-0.1741	0.2848
YFR020W	0.2216	0.0158	-0.2291	-0.4898	-0.3644	-1.1262	0.0908	0.032	-1.1014	-0.6889	NA	NA	NA	NA	NA
YFR021W	0.0942	-0.1034	0.1397	0.2123	0.4153	-0.1106	0.3091	-0.1914	-0.3608	-0.6207	-0.1345	0.3212	0.1134	0.035	-0.1013
YFR022W	0.5394	0.7991	0.1775	0.6816	0.6353	-0.9309	-0.77	-0.259	-0.9236	-0.757	NA	NA	NA	NA	NA
YFR023W	1.2005	0.497	0.2348	0.7333	0.5636	-0.269	-0.0415	-0.1995	-0.1953	-0.5102	NA	NA	NA	NA	NA
YFR024C-A	0.1173	0.2978	0.1492	0.0239	0.0922	-0.5021	-0.2688	-0.1989	-0.1997	-0.3277	0.0145	0.3152	-0.0508	-0.0038	-0.0984
YFR025C	-0.1153	0.3792	0.2698	0.6268	0.2307	-0.2077	-0.4509	-0.2817	-0.1804	-0.2445	-0.6893	0.01	0.0026	0.6789	0.3155
YFR026C	0.0576	0.0558	0.0955	0.751	0.2603	0.3552	-0.0607	-0.0684	-0.4757	-0.2133	NA	NA	NA	NA	NA
YFR027W	-0.2457	-0.4983	-0.1403	0.0822	-0.0843	0.0818	-0.1745	0.0248	-0.2353	0.0583	NA	NA	NA	NA	NA
YFR028C	-0.139	-0.4192	-0.0522	-0.4628	-0.2145	0.4847	0.4251	-0.0129	0.2846	0.2725	0.0224	-0.1145	-0.0006	0.0604	-0.1145
YFR029W	-0.3803	0.1202	-0.1409	0.4669	0.0857	0.202	0.2652	0.0685	-0.6204	-0.3159	0.0536	-0.0351	-0.1959	-0.1431	0.0063
YFR030W	-0.0705	-0.2038	0.3198	1.2074	0.4837	0.0078	0.3417	0.8072	-0.2635	-0.1026	-0.9641	-0.5932	0.5606	0.7234	-0.2341
YFR031C	-0.1484	-0.1	0.0842	-0.5607	-0.2047	0.3631	0.2102	-0.045	0.207	0.2301	0.0388	-0.0366	-0.0792	-0.3499	-0.1013
YFR031C-A	0.064	-0.1315	-0.1529	-0.8982	-0.3568	0.4106	0.185	0.1121	0.7797	0.368	0.0651	-0.507	-0.098	-0.5639	-0.9866
YFR032C	0.8301	-0.2202	-0.227	-0.3371	-0.2133	-1.2916	0.3033	0.0728	-0.2483	-0.1355	NA	NA	NA	NA	NA
YFR032C-A	0.5011	-0.0611	-0.1516	-0.8005	-0.1947	0.3415	0.1926	-0.0329	0.6728	0.0657	-1.2724	0.0585	-0.5984	-2.5606	-2.3448
YFR032C-B	0.8552	0.5792	0.1826	0.2782	0.1859	-1.2145	-0.601	-0.2944	-0.8923	-0.6388	NA	NA	NA	NA	NA
YFR033C	-0.039	-0.307	0.1067	1.4339	0.6615	1.0205	0.9546	0.272	0.1956	0.6949	-0.1667	-0.4072	0.0776	0.2362	-0.1195
YFR034C	-0.5347	-0.1045	0.086	-0.6374	-0.2164	0.725	0.3081	0.1893	0.4681	0.6909	-0.1423	0.0649	0.1731	-0.3404	-0.3614
YFR035C	-0.1022	-0.0272	-0.0383	-0.7395	-0.2173	-0.0563	0.1406	0.0135	0.8881	0.2978	NA	NA	NA	NA	NA
YFR036W	0.1072	0.3482	-0.1869	0.2849	-0.7919	0.2616	-0.448	-0.2324	-0.0096	0.4698	NA	NA	NA	NA	NA
YFR037C	-0.3017	-0.0908	0.0342	0.4855	0.0075	0.3886	0.1121	0.1036	0.1203	0.3554	-0.1161	-0.3257	-0.0438	0.3793	-0.1251
YFR038W	-0.0478	-0.2511	-0.122	-0.3225	-0.2645	0.2786	0.063	0.1335	0.1335	0.4973	-0.0893	-0.2578	-0.1054	-0.0917	0.1218
YFR039C	-0.0166	0.1565	0.1178	0.0797	0.1328	-0.1023	0.3705	0.0262	-0.3107	-0.1451	-0.3457	0.2644	0.058	-0.1786	-0.1734
YFR040W	0.0366	-0.0654	0.0236	0.4449	0.3671	-0.4072	0.1104	-0.2079	-1.3908	-0.9209	-0.2181	0.301	0.0229	-0.4087	0.1178
YFR041C	-0.2281	-0.093	0.0355	-0.0712	-0.1485	-0.2292	-0.0696	-0.3582	0.1473	-0.1772	-0.2426	0.0807	0.0893	0.1688	-0.0243
YFR042W	0.2966	0.0126	-0.0881	0.0853	0.1567	-0.1659	-0.0927	-0.1971	-0.0192	-0.3374	0.0987	-0.0197	-0.1124	0.1582	0.2449
YFR043C	0.6911	0.6852	0.1797	0.9258	0.6251	-0.0529	-0.4442	-0.0302	-0.1568	-0.3104	0.1155	0.4974	-0.0667	0.1425	0.3162
YFR044C	0.0445	-0.5345	-0.0869	-0.3115	-0.0709	-0.1951	0.4486	-0.0172	0.2319	-0.0844	-0.0881	-0.196	-0.2666	-0.1721	-0.3201
YFR045W	-0.304	-0.1547	-0.1901	0.701	0.1982	-0.4305	-0.0167	-0.0702	-0.7726	-0.7574	0.1391	-0.4854	0.051	0.7521	0.4913
YFR046C	0.0126	0.0117	0.0517	0.2502	-0.161	-0.4768	-0.2076	-0.0506	-0.3088	0.1148	NA	NA	NA	NA	NA
YFR047C	0.1117	0.5304	0.4424	0.6158	0.3521	-0.169	-0.4151	-0.3619	-0.1813	-0.1391	0.0484	0.4692	0.3993	0.624	0.1964
YFR048W	0.2365	-0.1899	-0.1493	-0.0734	0.0713	-0.324	-0.0606	0.0334	-0.218	-0.1913	-0.1587	-0.0736	-0.2137	-0.2637	0.1528
YFR049W	0.0756	-0.0233	0.1017	0.6248	0.2871	-0.2505	-0.1369	0.2036	-0.1528	-0.1829	-0.4905	-0.7046	0.355	0.3347	-0.0966
YFR050C	0.3802	-0.1948	-0.1134	-0.0626	-0.0061	-0.1297	0.1636	-0.0438	0.2733	0.1156	0.2246	0.108	-0.0246	0.3546	0.3543
YFR051C	-0.6501	-0.3836	-0.1115	-0.2086	-0.2532	0.332	0.4103	-0.1096	0.1533	-0.0285	-0.4724	-0.0776	-0.0058	-0.0705	-0.2652
YFR052W	0.4906	0.2115	-0.011	0.1103	0.1069	-0.4198	-0.1871	-0.1687	-0.029	-0.2911	0.2955	0.2631	0.0358	0.0857	0.1379
YFR053C	0.7598	1.7493	1.9007	5.4863	3.4011	-3.8674	-1.9731	-0.919	-3.4382	-3.0185	-0.8298	1.3122	1.5894	2.0496	1.0416
YFR055W	1.1652	-0.6907	-0.3706	-0.3864	-0.7188	0.0135	0.6239	0.0995	0.7909	1.2486	NA	NA	NA	NA	NA
YFR057W	NA	NA	0.0023	NA	NA	NA	NA	NA	NA	NA	NA	NA	NA	NA	NA
YGL001C	-0.0082	0.3276	0.2262	-0.2231	0.1357	-0.4875	-0.0992	-0.297	0.0958	-0.3562	-0.1832	0.5739	0.156	0.2755	0.1116
YGL002W	0.61	0.1467	-0.0227	0.3729	0.1281	-0.906	-0.3073	-0.0776	-0.604	-0.1865	-0.1473	-0.3545	-0.1205	-0.3478	-0.4029
YGL003C	-0.2391	-0.2499	-0.4199	0.2664	-0.1488	0.1164	0.129	0.3011	-0.5272	0.0397	NA	NA	NA	NA	NA
YGL004C	0.3734	0.4661	0.2019	1.1538	0.9226	-0.1461	-0.5814	-0.1878	-1.0638	-0.7017	-0.0531	0.3954	0.0932	0.2212	0.1114
YGL005C	-0.2052	-0.0217	0.1961	0.5598	0.3606	0.4098	-0.1456	-0.2303	-0.1387	-0.0977	0.0977	0.0602	-0.0376	0.2925	0.0406
YGL006W	0.2679	0.2692	0.0736	1.003	0.9359	-1.2181	-0.5245	0.1217	-1.3162	-1.0732	-0.2051	0.4468	0.2573	0.2132	0.4577
YGL006W-A	-0.2954	-0.0373	-0.0652	0.1923	-0.2139	0.0147	0.008	-0.0161	-0.4279	-0.0306	NA	NA	NA	NA	NA
YGL007C-A	0.0439	-0.399	-0.243	-0.8682	-0.0509	0.2787	0.6248	0.2426	1.0092	0.0628	NA	NA	NA	NA	NA
YGL008C	-0.3582	-0.8196	-0.0283	-0.1249	0.2353	0.4537	0.751	0.199	-0.008	-0.0574	0.0448	-0.0594	-1.5075	0.0072	0.1
YGL009C	0.5604	-0.4379	-0.0832	0.0919	0.6861	0.7053	1.624	0.4872	1.825	0.7151	0.2448	-0.3513	-0.1003	0.444	0.2939
YGL010W	-0.3706	-0.2126	-0.2236	0.1667	-0.2253	-0.3504	-0.789	-0.3304	-1.0478	-0.923	NA	NA	NA	NA	NA
YGL011C	0.1405	0.1422	0.1274	0.1884	0.0661	-0.0434	-0.2084	-0.2021	0.031	-0.0003	0.2204	0.1866	0.0543	0.344	0.2257
YGL012W	-0.1691	-0.3766	0.173	-0.4848	-0.2679	-0.1362	-0.057	-0.3612	0.1455	-0.2619	-0.293	-0.3225	-0.0912	-0.0683	-0.341
YGL013C	0.056	-0.2358	-0.0671	-0.0776	0.1096	0.3387	0.589	0.0109	-0.4022	-0.167	0.285	0.3408	-0.011	-0.1102	0.0041
YGL014W	-0.3936	-0.5104	-0.3679	-0.7586	-0.5647	0.362	0.4475	0.3782	0.4432	0.396	0.0381	-0.0051	-0.0823	-0.2234	-0.0876
YGL015C	0.7182	0.1917	0.0403	0.0096	0.1141	-0.8968	-0.2613	-0.0642	-0.1594	-0.1924	NA	NA	NA	NA	NA
YGL016W	-0.1103	-0.506	-0.2579	-1.159	-0.2519	0.1941	0.5757	-0.0004	0.7945	0.0373	0.0408	-0.282	-0.1482	-0.3772	-0.3807
YGL017W	0.4089	0.2744	0.0796	0.5943	0.4497	-0.0089	0.0219	0.0153	-0.2559	-0.0111	0.1562	0.1269	-0.0563	0.2889	0.2307
YGL018C	-0.2274	0.2422	-0.0243	0.3726	-0.0847	0.1428	-0.4107	-0.037	-0.1376	-0.0712	0.0875	-0.0091	-0.0394	0.4501	0.1789
YGL019W	0.2922	0.1946	0.0626	0.0371	0.0597	0.3221	0.1889	0.131	0.4862	0.4046	0.151	0.1161	-0.2136	-0.2575	-0.0205
YGL020C	-0.3209	-0.2293	-0.111	-0.2942	-0.6199	0.2095	0.2764	-0.0921	0.4216	0.4977	-0.1389	0.1118	0.031	0.12	0.0293
YGL021W	-0.5991	-0.4321	-0.1186	-1.2704	-0.3811	0.5325	0.3266	0.0153	1.0003	0.5416	-0.2683	-0.1294	0.0669	-0.5092	-0.1496
YGL022W	-0.3385	-0.3964	-0.1135	-0.8325	-0.2418	0.0297	0.5226	-0.1699	0.2264	-0.1549	-0.4878	-0.1697	-0.1209	-0.4507	-0.3696
YGL023C	-0.452	-0.1092	-0.0538	-0.2672	-0.4676	0.0355	0.1909	0.2355	0.1907	0.5379	-0.1364	0.3667	0.0403	0.0687	-0.0222
YGL025C	0.0247	-0.224	-0.0029	0.7536	0.147	-0.1058	-0.011	-0.2733	-0.6558	-0.0658	0.1179	-0.1236	-0.1146	0.193	0.3829
YGL026C	0.0663	0.5678	0.1587	0.5477	0.5059	-0.4537	-0.0586	-0.1308	0.5815	-0.1202	-0.4519	0.3997	0.0367	0.8953	0.3555
YGL027C	-0.2836	-0.0705	0.2048	-0.3047	-0.1408	-0.1516	0.1625	-0.1621	0.161	0.1415	-0.2774	0.3074	-0.0074	0.0657	0.0897
YGL028C	-1.0861	-1.0607	-0.176	-0.5565	-0.883	0.9438	0.6467	0.2873	0.0343	0.5659	NA	NA	NA	NA	NA
YGL029W	-0.2314	-0.2454	-0.2756	-0.2207	-0.6037	1.4782	0.2843	0.8566	1.2241	1.9303	NA	NA	NA	NA	NA
YGL030W	0.4011	-0.1593	-0.2283	-0.9291	-0.5174	0.0094	0.0426	0.1251	0.5667	0.1869	-0.0386	0.0295	-0.2599	-1.1132	-1.0022
YGL031C	0.2828	0.0262	-0.2685	-0.9461	-0.3231	0.2084	0.1387	0.3139	1.0196	0.6866	0.3044	-0.2946	0.0133	-0.8921	-0.7915
YGL032C	-0.7682	-0.4702	0.0436	0.0403	0.465	-0.2372	0.0741	0.3545	0.6598	-0.1413	NA	NA	NA	NA	NA
YGL033W	0.701	-0.0182	0.0461	-0.9042	0.4716	0.9388	0.3843	0.1318	0.7042	-0.0531	NA	NA	NA	NA	NA
YGL035C	0.185	-0.1974	0.0983	1.8698	1.6314	-0.4198	-0.3644	-0.2139	-2.1826	-1.4486	0.0591	-0.0599	0.0705	-0.073	-0.123
YGL036W	-0.2508	-0.1957	-0.2117	0.3653	0.1275	0.2828	0.2153	0.0717	-0.8197	-0.2662	0.2914	0.0596	0.0928	-0.3558	0.104
YGL037C	0.4134	0.8958	0.5492	2.8221	2.0517	-2.3626	-1.0861	0.1826	-1.6325	-1.5329	-0.917	1.2819	1.188	1.6919	1.3368
YGL038C	-1.0578	-0.912	-0.7212	-0.0645	-0.1843	-0.2636	0.228	0.3401	-0.9524	-0.5268	-0.7773	-0.4339	-0.0641	-0.443	-0.2679
YGL039W	0.1048	0.595	-0.3159	-1.5087	-0.2346	-1.1272	-0.6285	0.0278	0.2579	-0.4988	-0.5096	0.552	-0.4688	-0.6105	-0.2832
YGL040C	0.1368	0.4133	0.1162	0.1536	0.1811	-0.5948	-0.4503	-0.2025	-0.5836	-0.6032	-0.4482	0.3024	-0.2143	-0.4558	-0.2078
YGL041C-B	0.1116	-0.1579	-0.0256	0.7496	0.0053	NA	NA	NA	NA	0.0039	NA	NA	NA	NA	NA
YGL041W-A	0.0116	-0.043	0.0195	0.914	0.3661	0.1953	0.0098	0.1124	-0.0195	0.1875	-0.1263	-0.5273	-0.1479	0.5282	0.0763
YGL043W	-0.0281	0.2141	0.1289	-0.0152	-0.1616	0.1075	-0.4732	-0.0767	0.2871	0.4335	0.2813	-0.0631	0.0627	0.3222	0.2873
YGL044C	-0.3556	-0.1627	-0.0776	0.0406	-0.1049	0.5411	0.1582	0.1681	0.293	0.6505	-0.0704	0.2151	-0.1117	0.0046	-0.2156
YGL045W	1.122	0.6872	0.1817	1.1447	1.3749	-1.5253	-0.9858	-0.2418	-1.5979	-1.5973	NA	NA	NA	NA	NA
YGL047W	0.433	0.0766	0.2143	0.8493	0.2765	-0.4512	-0.0301	-0.3154	-0.7547	-0.6469	0.0001	0.2697	0.0283	0.3862	-0.1983
YGL048C	0.5134	0.1003	0.1802	0.104	0.1783	-0.4819	0.0269	-0.1257	0.1861	0.1487	0.1058	0.0791	0.0061	0.0134	0.0691
YGL049C	-0.1249	-0.035	-0.0949	0.2703	0.1538	-0.2612	-0.0401	0.248	-0.3735	-0.3205	-0.2743	0.2049	0.0752	-0.1066	-0.3695
YGL050W	-0.003	-0.2411	-0.176	-0.9984	-0.6021	0.2792	0.2106	0.2008	0.8002	0.577	0.5713	-0.0721	0.1168	0.0673	0.1105
YGL051W	0.098	0.4978	0.0853	0.3161	0.6482	0.1147	-0.4333	-0.0777	-0.2768	-0.449	NA	NA	NA	NA	NA
YGL053W	0.6676	0.6646	0.3767	1.6088	1.2457	-0.9231	-0.6619	-0.2371	-1.2325	-1.151	NA	NA	NA	NA	NA
YGL054C	-0.255	-0.0438	-0.0966	0.2048	0.0489	0.5121	-0.015	0.0112	0.0157	-0.1276	-0.0889	-0.1564	-0.1123	-0.0493	-0.0238
YGL055W	-0.2375	-0.7781	-0.2102	-0.8502	0.1821	0.0702	0.5885	0.1217	0.9427	-0.4421	-0.4964	-0.2837	-0.15	-0.2994	-0.4429
YGL056C	-0.2027	0.0662	0.0098	0.1638	-0.1857	0.8743	0.3878	0.0098	0.1307	0.3608	0.3307	0.2372	-0.1845	-0.0176	-0.0753
YGL057C	-0.3023	-0.4584	0.0238	-0.0496	-0.1435	-0.0168	0.3717	-0.2026	-0.0166	-0.0726	0.0711	-0.609	-0.0162	0.2019	0.2888
YGL058W	0.0844	-0.2615	-0.2668	-0.7488	-0.6187	0.2049	0.3498	0.2418	0.7413	0.5695	-0.1176	0.0232	0.1274	-0.1713	-0.2933
YGL059W	0.2023	0.7932	0.2177	1.9438	1.0302	-1.0915	-0.851	-0.3252	-1.0857	-0.9348	NA	NA	NA	NA	NA
YGL060W	0.0371	-0.0862	0.0659	0.0267	0.1227	-0.0135	0.016	-0.1177	-0.1418	-0.1351	0.0384	0.2272	0.1246	0.2391	0.1975
YGL061C	-0.2351	-0.2727	0.1235	-0.0342	-0.2805	0.1836	-0.2044	-0.3132	0.4551	0.1609	-0.0244	-0.1624	0.0931	0.1975	-0.0395
YGL062W	1.3635	0.2451	0.2702	2.0492	1.2461	-0.629	0.542	-0.0975	-1.7871	-0.9683	0.3273	0.476	0.4526	0.6645	0.717
YGL063W	-0.2881	-0.3438	-0.2834	-0.4328	-0.1501	0.6688	0.2755	0.1806	0.7196	0.0724	NA	NA	NA	NA	NA
YGL064C	0.1096	0.1553	-0.225	-1.2701	-0.9045	-0.0716	0.0352	0.1119	0.9621	0.8686	0.3181	-0.3084	0.156	0.1702	0.0715
YGL065C	0.0427	-0.1482	0.1105	0.1689	0.1648	-0.3719	0.0271	-0.2712	-0.3255	-0.3235	-0.167	-0.0244	0.0345	0.0872	0.0259
YGL066W	0.0462	-0.0317	0.0226	0.4992	0.2352	0.1706	-0.0286	0.0675	-0.3566	0.1313	0.1477	0.2658	0.2332	0.1765	0.1863
YGL067W	0.1043	0.0831	0.0795	-0.3155	-0.2337	-0.1125	-0.1318	-0.0553	0.2798	0.1306	0.0279	0.1141	0.0317	0.1614	0.1927
YGL068W	-0.1859	0.3003	0.1224	-0.13	-0.3539	-0.4752	-0.6152	-0.141	0.0382	-0.2103	-0.2726	0.1749	-0.1066	0.2483	-0.0649
YGL070C	0.1211	-0.1932	-0.1671	-0.0938	-0.1286	0.4996	-0.0351	0.3196	0.9317	0.7533	0.4016	0.5812	-0.1067	0.6891	0.3933
YGL071W	0.1708	0.0708	-0.132	0.0896	0.0551	-0.148	-0.1273	-0.0718	-0.5456	-0.2657	0.2641	0.2371	-0.0734	0.1352	0.0468
YGL073W	-0.0109	0.0095	-0.0645	0.0146	-0.0265	0.0145	0.0114	0.0696	-0.5612	-0.0982	0.0852	0.3275	0.0322	-0.0554	0.0216
YGL075C	-0.1703	-0.1849	0.0084	-0.0921	-0.2263	-0.2209	-0.0328	-0.0046	-0.0209	0.2457	-0.0972	-0.1371	0.1187	-0.0122	0.0122
YGL076C	0.0844	-0.0671	-0.1832	-8.9409	-0.5973	0.4297	0.0821	0.1211	2.3085	0.5921	0.1386	-0.9081	-0.3336	-11.6518	-0.7506
YGL077C	-0.9306	-1.2714	-0.1712	-0.3402	-0.4437	0.8085	1.212	0.1391	1.2634	0.7726	-0.3115	-0.4161	-0.3347	-0.4771	-0.5522
YGL078C	0.1205	-0.1326	-0.1448	-0.6699	-0.173	0.8083	0.3425	0.2505	0.8577	0.4813	0.3491	-0.4958	-0.2732	-0.2534	-0.4953
YGL079W	0.442	0.2991	0.1474	-0.1916	-0.1802	-0.9171	-0.4641	-0.4	0.0601	0.1813	0.0081	0.07	-0.1406	-0.04	-0.0978
YGL080W	0.4554	-0.2385	-0.1282	1.1241	0.6198	-0.2418	-0.2856	-0.0385	-0.6382	-0.6995	NA	NA	NA	NA	NA
YGL081W	-0.0253	-0.5622	0.1242	0.5292	-0.0277	-0.0484	0.2566	-0.0965	-0.2306	-0.2098	NA	NA	NA	NA	NA
YGL082W	-0.1597	-0.0149	0.0659	0.522	0.2666	-0.0381	-0.1885	-0.0026	-0.2031	-0.4088	-0.2459	0.1197	0.0713	0.3307	0.0037
YGL083W	-0.6879	-0.2863	-0.1016	-0.6012	-0.5518	0.5802	0.3984	0.0765	0.4503	0.2669	-0.1796	-0.3411	0.1158	-0.2901	-0.1985
YGL084C	-0.4322	-0.1329	0.0217	0.0495	-0.1251	-0.3067	0.0252	-0.4466	-0.4362	-0.3669	-0.6815	0.0364	0.0973	0.0978	-0.2025
YGL085W	0.0158	-0.135	-0.0725	-0.2549	-0.2624	0.1924	0.2501	0.189	0.6165	0.5868	NA	NA	NA	NA	NA
YGL086W	-0.175	-0.159	0.0222	-0.468	-0.152	-0.1022	0.0711	0.0694	0.0221	0.1479	0.051	0.1661	0.014	-0.1238	0.1359
YGL087C	0.4032	0.2222	0.2077	0.577	0.3705	-0.3815	-0.3022	-0.2614	0.0417	-0.3212	-0.3144	0.0682	-0.1461	-0.1613	-0.5274
YGL089C	0.043	-0.0726	0.0761	-0.0287	-0.0514	NA	NA	-0.0505	0.0569	0.0784	NA	NA	NA	NA	NA
YGL090W	0.1084	0.0651	0.031	-0.0654	0.1058	0.2943	0.2196	0.1422	0.3258	0.2102	NA	NA	NA	NA	NA
YGL091C	0.3338	0.0898	0.0138	0.413	0.3981	0.0441	0.1284	0.1851	0.0055	0.0097	0.1243	-0.11	-0.0331	0.1041	-0.0579
YGL092W	-0.2865	-0.3465	-0.1508	-0.4543	-0.0923	0.1315	0.404	0.0922	0.1512	-0.0891	0.2133	-0.0424	0.0576	-0.23	-0.0449
YGL093W	0.2565	0.0122	0.1331	0.0623	0.3083	-0.7053	-0.3835	-0.0298	-0.4287	-0.1291	-0.1077	-0.2069	-0.1192	-0.0724	-0.0541
YGL094C	0.0326	-0.4578	-0.1024	0.0273	0.0488	0.0678	0.4665	0.0074	-0.4268	-0.3148	-0.1692	-0.0225	0.0221	-0.3168	-0.1686
YGL095C	-0.0025	0.2679	0.0768	0.241	-0.0112	-0.1148	-0.0237	0.0118	0.0089	0.1471	-0.0702	0.2973	0.0502	0.1359	-0.0088
YGL096W	0.1123	0.6062	0.224	0.5603	0.9047	-0.6713	-0.6816	0.1432	-0.0846	-1.1806	NA	NA	NA	NA	NA
YGL097W	-0.2794	-0.2384	0.0096	-0.4096	-0.2149	0.2857	0.3758	-0.1087	0.6272	-0.1547	-0.1404	-0.0775	-0.0814	0.1747	-0.3591
YGL098W	0.2565	-0.0215	0.0199	0.7017	0.3437	-0.7381	-0.3013	-0.037	-0.685	-0.491	-0.021	0.1648	0.1856	0.2785	0.1034
YGL099W	-0.2711	-0.2981	-0.1903	-0.8693	-0.1051	0.6128	0.4424	0.0998	0.7535	0.3271	0.0898	-0.323	-0.1713	-0.3108	-0.2123
YGL100W	-0.6489	-0.1512	-0.0379	-0.2913	-0.618	0.5309	0.1392	-0.1001	0.45	0.5405	-0.2201	-0.1763	-0.0271	0.1666	0.0118
YGL101W	-0.3523	-0.925	-0.2295	-0.4196	-0.4942	0.161	0.4393	-0.0212	1.1206	0.7044	-0.6162	-0.3613	-0.1894	0.1361	-0.221
YGL103W	0.234	-0.0347	-0.2132	-0.8052	-0.3921	0.3043	0.1654	0.1911	0.6363	0.1592	0.3368	-0.252	-0.1119	-0.7912	-0.7185
YGL104C	-0.4039	0.732	0.7088	1.194	1.3308	-1.3123	-0.5833	-0.4807	-1.2533	-1.2415	NA	NA	NA	NA	NA
YGL105W	-0.3271	0.0227	0.0134	-0.424	-0.1686	0.168	-0.0108	-0.1393	0.3525	0.1883	-0.2943	-0.2363	-0.1583	-0.3061	-0.1728
YGL106W	-0.1523	-0.0932	-0.1032	-0.2031	-0.3388	0.1995	0.0083	0.0624	0.6073	0.56	-0.3629	-0.1847	-0.1082	0.2085	0.0431
YGL107C	-0.0733	0.1785	-0.0376	-0.1118	-0.3443	0.2797	-0.0713	0.1037	-0.0696	0.3711	0.2201	-0.2934	0.0599	0.0032	0.1049
YGL108C	0.2935	0.1907	0.0986	0.5223	0.1305	-0.0216	-0.5108	-0.0903	-0.2012	0.1658	NA	NA	NA	NA	NA
YGL110C	-0.005	-0.041	0.0923	0.2734	0.1916	0.1088	0.0167	-0.1146	-0.0517	-0.123	0.1164	-0.1656	-0.0078	-0.0153	-0.0977
YGL111W	-0.1098	0.1549	0.0173	-0.4769	-0.2521	0.6808	0.0094	-0.1006	0.5342	0.7589	0.4543	-0.1018	-0.1914	-0.0075	0.1129
YGL112C	-0.0616	0.0493	0.1201	-0.0992	-0.0073	0.1855	0.0245	-0.224	0.3239	0.01	0.0096	-0.1314	0.0342	0.2036	0.0525
YGL113W	-0.1208	-0.2747	-0.2892	-0.607	-0.5966	0.6744	0.4162	0.4606	0.4507	0.8462	-0.0224	-0.0788	-0.2675	-0.2164	0.3225
YGL114W	0.0502	-0.0955	-0.0149	-0.2878	-0.0567	-0.1766	0.406	0.0733	0.3483	0.2182	-0.3797	0.0495	-0.2767	-0.9454	0.0233
YGL115W	-0.2375	-0.2885	-0.0378	-0.2622	-0.4359	0.2056	0.0513	0.008	0.3292	0.2821	-0.0884	0.0424	0.052	0.1363	0.111
YGL116W	-0.4826	-0.4139	-0.1067	-0.9399	-0.3232	0.4848	0.2983	0.1534	0.623	0.3796	NA	NA	NA	NA	NA
YGL117W	1.4952	1.5932	-0.0209	2.3144	0.8951	-1.6135	-1.4264	0.2025	1.151	0.2803	-0.1107	0.801	-0.0207	2.8419	1.5616
YGL119W	-0.2162	0.389	0.0425	-0.3531	-0.1881	-0.0267	-0.1129	-0.0352	0.3691	0.329	0.0732	-0.1834	0.2749	0.2701	0.2261
YGL120C	-0.1637	-0.1909	-0.1072	-0.6756	0.1255	0.6361	0.3178	0.0243	0.532	0.1091	0.2042	-0.2899	-0.1604	-0.3949	-0.0473
YGL121C	-0.1635	0.8971	0.5342	1.3886	1.1994	-2.0545	-1.4641	-0.4531	-2.5498	-2.3055	NA	NA	NA	NA	NA
YGL122C	0.0574	-0.1735	-0.1408	0.6151	0.293	0.2881	0.1433	0.2668	-0.3588	0.086	0.0736	-0.2347	-0.2881	-0.0552	-0.2947
YGL123W	0.1093	-0.0826	-0.085	-0.8549	-0.327	-0.0981	0.2114	-0.0379	0.6949	0.1135	-0.5755	-0.3341	-0.1508	-0.6887	-0.442
YGL124C	0.1102	0.2457	0.0762	-0.0249	0.1588	-0.3689	-0.5104	-0.0556	-0.0691	-0.4931	0.451	0.5823	0.2319	0.3148	0.492
YGL125W	0.0405	0.7302	-0.0891	1.5059	0.5464	0.0826	0.4824	0.4607	0.6697	0.2427	0.0607	1.3207	0.4781	1.7534	0.9439
YGL126W	-0.271	-0.1309	0.0202	-0.0807	-0.0403	-0.1823	0.341	-0.186	0.1407	0.0502	-0.207	-0.1356	-0.0462	-0.0054	0.1609
YGL127C	-0.4927	-0.4469	-0.3611	0.6243	0.1332	0.0904	-0.0627	0.0347	-0.7049	-0.4331	NA	NA	NA	NA	NA
YGL128C	0.0736	0.3365	0.1016	0.9931	0.4887	-0.4235	-0.5025	-0.4111	-0.8177	-1.0256	NA	NA	NA	NA	NA
YGL129C	0.089	0.4027	0.2029	0.4075	0.4201	-0.7478	-0.5952	-0.4341	-1.002	-1.3256	0.1192	-0.2244	0.1284	0.2254	0.0815
YGL130W	0.1738	0.0971	0.2185	0.2587	0.4189	0.0852	-0.1298	-0.1281	0.1764	-0.049	-0.0477	0.085	0.0609	0.1733	0.1554
YGL131C	-0.2461	-0.4683	-0.0407	0.0849	0.0092	0.343	0.607	0.3602	-0.0441	0.0169	NA	NA	NA	NA	NA
YGL133W	-0.1256	-0.0735	0.1214	-0.341	0.0259	0.5582	0.0965	-0.0193	0.2329	0.3788	-0.0096	0.1197	0.12	-0.1766	-0.1045
YGL134W	0.2437	0.1494	0.1151	-0.0651	-0.0111	-1.2528	-0.6572	-0.2742	-0.723	-0.472	NA	NA	NA	NA	NA
YGL135W	0.349	-0.0996	-0.1796	-1.1533	-0.4743	0.0441	-0.142	-0.0348	0.6789	-0.5446	NA	NA	NA	NA	NA
YGL136C	0.1942	0.3554	0.078	0.4345	0.2388	-0.5495	-0.4387	-0.035	-0.4318	-0.2988	NA	NA	NA	NA	NA
YGL137W	-0.4535	-0.2882	-0.0477	-0.1737	-0.0652	0.1642	0.3534	0.0451	0.1732	0.0357	-0.4798	-0.0222	-0.0092	-0.1283	-0.2028
YGL138C	0.3657	0.125	0.0297	0.3581	0.1804	-0.1079	-0.0918	-0.0155	-0.2972	NA	NA	NA	NA	NA	NA
YGL139W	-0.5518	-0.6475	-0.2872	-0.6056	-0.452	0.3618	0.5989	0.0801	0.1088	0.1814	-0.0421	-0.1205	-0.0955	-0.3343	-0.2079
YGL140C	-0.0748	-0.1707	-0.0404	-0.2584	0.0859	0.0588	0.5196	0.017	-0.1328	-0.2015	-0.1895	0.0066	0.0202	-0.1083	-0.0514
YGL141W	0.5979	0.2779	0.1317	0.2384	0.3989	-0.4869	0.1132	-0.2491	-0.4479	-0.4794	0.5168	0.8426	0.5453	0.2847	0.3657
YGL142C	-0.1324	-0.4497	-0.2564	-0.2052	-0.1609	-0.0702	0.2969	0.1297	-0.0145	0.1395	-0.0809	0.0215	0.1303	-0.1724	0.2051
YGL143C	-0.0109	0.1884	0.2432	0.1047	-0.2712	-0.5856	-0.5378	-0.4156	-0.3185	-0.2149	-0.0802	-0.0015	-0.1205	0.0397	0.1604
YGL144C	0.3113	-0.2861	-0.2251	-1.0517	-0.5645	-0.057	0.0923	0.0991	0.5839	0.4449	0.2264	-0.0409	-0.1348	-0.2275	-0.2671
YGL145W	-0.0051	0.0672	-0.151	-0.1572	-0.1625	0.2027	0.2659	0.1604	-0.2856	-0.0664	0.1837	0.193	-0.0492	-0.245	-0.1434
YGL146C	0.1501	0.7553	0.3125	1.751	0.6333	-0.9424	-1.1168	-0.4515	-2.2499	-1.1234	NA	NA	NA	NA	NA
YGL147C	0.3035	-0.2306	-0.2048	-1.2529	-8.8109	0.3374	0.3224	0.0593	1.0534	1.7867	NA	NA	NA	NA	NA
YGL148W	-0.3365	0.0438	-0.0544	-0.5095	-0.6237	0.5709	0.2052	-0.0608	1.1086	0.4658	-0.0763	-0.2888	-0.1396	0.2364	-0.4834
YGL150C	-0.23	-0.2294	-0.0475	-0.1006	-0.0467	0.2123	0.6473	0.1021	-0.2672	-0.1064	-0.0871	-0.0547	0.0203	-0.1542	-0.1928
YGL151W	-0.1453	-0.3696	-0.23	-0.2247	-0.0824	0.2896	0.5211	0.098	0.0281	-0.0363	0.2181	0.1833	0.1164	0.0951	0.246
YGL153W	-0.5059	-0.1502	0.0921	0.7447	0.0119	-0.0299	0.0147	-0.133	-0.3388	0.1403	-0.5498	-0.087	0.0055	0.5201	0.163
YGL154C	0.3247	0.3521	0.0706	0.5834	0.4303	-0.0356	-0.3568	-0.0408	-0.4838	-0.2151	NA	NA	NA	NA	NA
YGL155W	0.2917	-0.0901	-0.0251	-0.0408	-0.0828	-0.2024	0.196	0.0874	0.0771	0.1836	-0.0684	0.027	0.0343	0.0215	-0.1986
YGL156W	0.1351	1.8833	0.7243	2.9101	1.3962	-3.5843	-2.6268	-0.768	-4.6917	-3.429	-0.8473	0.8729	0.0636	0.4905	-0.2633
YGL157W	0.4733	0.4353	0.3345	0.4392	0.1163	-1.1908	-0.9812	-0.2998	-1.0092	-0.4955	-0.4317	0.4241	0.0568	-0.2949	0.0253
YGL158W	0.2506	0.371	0.2416	4.2122	2.1434	-0.6471	-0.5276	-0.2628	-4.4709	-2.2644	NA	NA	NA	NA	NA
YGL159W	0.0387	-0.1461	-0.013	-0.0864	0.0831	-0.1752	-0.1239	-0.0899	0.1166	-0.042	0.0387	0.1443	-0.0176	0.1514	0.0735
YGL160W	-0.0318	-0.2988	0.0688	0.014	-0.1773	0.0254	0.4195	-0.0793	0.0158	-0.1218	-0.0954	0.0759	0.154	-0.0021	0.0119
YGL161C	0.0215	0.1816	-0.0087	0.3731	-0.0699	-0.0614	-0.096	0.0645	-0.1418	0.1992	0.177	0.0045	0.1539	0.5376	0.1909
YGL162W	0.1484	0.1002	-0.2025	0.7934	0.7092	-0.3032	-0.0252	0.2617	-1.3412	-0.7978	NA	NA	NA	NA	NA
YGL163C	-0.0801	-0.0762	-0.1454	-0.1739	-0.1656	0.195	0.0925	0.1028	-0.1744	0.3153	NA	NA	NA	NA	NA
YGL164C	0.0135	0.2039	0.0824	0.5043	0.1933	-0.021	-0.1999	0.0273	-0.5043	0.0244	0.093	0.1387	0.1918	0.31	0.139
YGL166W	0.4667	0.2772	-0.0345	0.7814	0.6159	-0.251	-0.2803	-0.0175	-1.0255	-0.7468	NA	NA	NA	NA	NA
YGL167C	-0.0828	-0.2249	-0.2319	-0.1274	-0.0781	-0.307	0.3622	0.0755	-0.3783	-0.1912	-0.259	0.1254	-0.0358	-0.211	-0.0229
YGL168W	-0.3416	-0.4188	-0.16	-1.7083	-0.2603	NA	0.452	NA	NA	NA	NA	NA	NA	NA	NA
YGL169W	-0.0031	0.1295	0.0439	-0.6135	-0.1825	0.3552	-0.1179	-0.0857	0.5559	0.2951	0.2931	-0.0697	-0.0556	-0.0184	0.0674
YGL170C	0.133	-0.5822	-0.1257	0.0046	-0.6169	0.1162	0.4842	0.1479	0.0154	0.4873	NA	NA	NA	NA	NA
YGL171W	-0.0151	0.1816	0.1022	-0.31	0.178	0.6974	0.0337	-0.065	0.44	0.4566	0.4317	-0.1419	-0.1436	-0.134	0.1227
YGL172W	-0.4733	-0.3026	-0.1845	-0.3042	-0.3456	0.2559	0.1684	0.149	0.4484	0.4029	0.0285	0.1622	0.1455	0.1796	0.2633
YGL173C	-0.2383	-0.3912	-0.0817	-0.4626	-0.1548	-0.1948	0.5629	0.1471	-0.5167	-0.053	-0.4462	0.2441	0.0411	-0.7092	-0.1418
YGL174W	0.3395	0.0806	0.1199	0.404	0.1204	-0.1754	-0.1341	0.091	0.0838	0.3225	0.3459	-0.1071	0.0836	0.4065	0.0474
YGL175C	-0.129	-0.3832	0.0796	-0.0085	0.0422	-0.3045	0.2838	-0.2134	-0.4121	-0.3285	NA	NA	NA	NA	NA
YGL176C	-0.4442	-0.2345	-0.2642	-0.5365	-0.4049	-0.2105	-0.4517	-0.0403	-0.4943	-0.2571	NA	NA	NA	NA	NA
YGL178W	-0.3766	-0.5514	-0.4869	0.0723	0.1124	0.339	0.6224	0.4403	-0.8304	-0.4425	0.4392	0.2568	0.0211	-0.1042	0.0942
YGL179C	0.8941	0.8346	0.4409	0.6455	1.0062	-0.855	-0.934	-0.5328	-0.733	-0.8321	NA	NA	NA	NA	NA
YGL180W	0.431	0.0486	-0.1097	0.5201	0.125	-0.5524	-0.1356	0.2521	-0.7853	-0.1291	0.3944	0.7101	0.2767	0.0252	0.1476
YGL181W	-0.0612	0.37	0.0879	0.4926	0.2287	-0.2436	-0.3778	-0.0157	-0.1984	-0.0906	-0.0947	0.1845	0.0631	0.3461	-0.1754
YGL183C	0.0979	0.0031	-0.1793	-0.0862	0.344	0.351	-0.0402	0.179	0.0476	-0.1111	NA	NA	NA	NA	NA
YGL184C	0.8185	1.0711	0.3207	2.8817	1.6563	-1.3061	-1.1455	0.4573	-1.716	-1.5068	-0.2591	-0.2434	0.1577	0.7056	0.3047
YGL185C	-0.639	0.0468	0.357	0.6652	0.2596	-0.2974	-0.1285	-0.25	-0.3817	-0.4698	-0.5999	-0.139	-0.0537	0.2116	-0.1585
YGL186C	0.4105	0.1636	0.0103	-0.0698	0.1647	-0.0213	-0.016	-0.2757	0.215	0.153	-0.2058	0.1542	-0.1299	-0.7223	-0.3926
YGL187C	-0.2328	-1.3889	-0.0204	0.476	0.0428	0.3181	0.9644	0.4343	0.5377	0.3298	-0.3896	-1.3666	0.3501	0.2874	-0.0918
YGL189C	0.3254	0.0335	-0.1943	-0.5581	-0.0626	0.3814	0.0765	0.2451	0.3987	0.1008	-0.9405	0.0404	-0.1235	-1.3924	-1.0597
YGL190C	0.1257	-0.2127	-0.178	0.6062	0.1952	0.1261	0.0679	0.1182	-0.7879	-0.1356	0.1121	0.1017	0.019	0.0117	0.1573
YGL191W	-0.2104	-0.506	0.129	0.8509	0.4139	0.1353	0.0199	0.0386	0.0685	-0.1622	0.4038	-1.4251	-0.0307	1.3307	0.6733
YGL192W	0.1	NA	0.0023	0.7846	0.2389	0.0758	NA	0.0046	NA	NA	NA	NA	NA	NA	NA
YGL193C	0.1874	-0.3222	-0.1095	0.9187	0.422	-0.0014	0.4867	NA	-0.8905	-0.3783	NA	NA	NA	NA	NA
YGL194C	-0.3	-0.4113	0.077	0.6283	0.0249	0.3343	0.366	-0.1978	-0.7267	-0.0324	-0.2082	0.1494	0.1925	-0.4687	-0.1368
YGL194C-A	0.335	0.2464	0.1019	-0.6409	-0.1364	-0.8796	-0.3636	-0.2383	0.2509	-0.2348	NA	NA	NA	NA	NA
YGL195W	-0.4736	-0.6276	-0.2958	-0.5567	-0.0083	0.9782	1.209	0.2847	-0.031	0.4522	0.2868	0.2237	0.0325	-0.5522	0.3647
YGL196W	0.3695	0.2671	0.4193	0.5274	0.5993	-0.5375	-0.4085	-0.19	-0.5208	-0.5637	-0.0078	-0.1275	0.0789	0.1238	0.0006
YGL197W	-0.6274	-0.4614	-0.2478	0.3963	0.135	0.2239	0.2456	0.2555	-0.7757	-0.4267	-0.6376	-0.0401	-0.0199	-0.2777	-0.2267
YGL198W	0.1068	0.1347	0.1529	0.4786	0.2882	-0.1959	-0.1367	-0.2523	-0.0847	-0.1072	0.0058	0.4149	0.1709	0.3864	0.0119
YGL200C	-0.2558	-0.0801	0.0792	-0.4006	-0.2676	-0.0098	0.0711	-0.2474	0.2958	0.0889	-0.0135	0.0067	0.155	0.0156	0.1253
YGL201C	-0.4257	-0.4936	-0.2431	-0.8336	-0.4418	0.3289	0.4968	0.2431	0.8023	0.6189	-0.2049	-0.0091	-0.1879	-0.0471	-0.1495
YGL202W	-0.1394	0.0391	-0.0213	0.5098	0.3665	0.1342	0.3658	-0.0344	0.2397	-0.1251	-0.2711	0.3676	0.0034	0.5133	0.1892
YGL203C	-0.1762	-0.1732	-0.0652	-0.1615	0.044	0.1821	0.1613	0.065	-0.0093	0.0292	-0.1686	-0.1299	0.136	-0.0026	-0.1465
YGL204C	0.9932	-0.0129	0.2186	-0.042	0.2121	-0.0615	-0.148	-0.0078	0.6575	0.2334	NA	NA	NA	NA	NA
YGL205W	0.3937	0.2435	0.1726	1.827	0.0964	-0.9655	-0.4306	-0.2099	-1.5077	-0.4038	NA	NA	NA	NA	NA
YGL206C	-0.4566	-0.6757	-0.1691	0.3174	0.2716	-0.5109	0.6879	0.305	-0.7849	-0.6901	-0.7174	0.2045	0.1597	-0.2659	-0.2712
YGL207W	-0.3435	-0.2288	-0.071	-0.1178	-0.0616	0.0351	0.2938	0.0833	-0.088	0.016	-0.2765	0.0827	-0.0739	-0.2586	-0.0794
YGL208W	0.1104	0.3997	0.3693	1.5125	0.6639	-1.1479	-0.8224	-0.0608	-1.517	-1.0132	-1.5678	-1.3114	-0.6724	-0.0965	-0.7894
YGL209W	1.1134	0.798	0.5535	2.2052	1.337	-1.1548	-1.2838	-0.2845	-3.0876	-1.4057	NA	NA	NA	NA	NA
YGL210W	0.1585	-0.2349	0.1704	-0.0317	-0.0839	-0.0995	-0.5227	-0.1734	0.3556	-0.0197	-0.3589	0.0147	-0.1309	0.2183	-0.0823
YGL211W	-0.3073	-0.0874	-0.0442	-0.5508	-0.3775	0.9309	0.2796	0.1607	0.8906	0.8073	0.0741	-0.0223	0.0151	0.1679	-0.0559
YGL212W	-0.3106	-0.192	0.0479	0.2895	0.2758	0.0517	0.0454	-0.1096	-0.2964	0.0985	0.0628	0.0711	0.1022	0.3384	-0.2471
YGL213C	-0.1684	-0.3815	-0.0663	0.1509	0.0051	0.339	0.2463	-0.0828	0.2313	0.177	-0.1408	-0.0444	-0.1809	0.2256	-0.0262
YGL215W	-0.195	-0.0963	-0.2495	-0.6247	-0.3646	-0.5781	-0.2919	0.0199	-0.7951	-0.5245	NA	NA	NA	NA	NA
YGL216W	-0.4736	-0.3389	0.0031	-0.3481	-0.3063	0.356	0.1568	-0.0951	-0.2664	0.0632	-0.3108	-0.2459	-0.0415	-0.462	-0.3938
YGL219C	-0.2149	0.1912	-0.0286	0.8692	0.3166	-0.0174	-0.2315	0.0207	-0.7263	-0.4279	NA	NA	NA	NA	NA
YGL220W	0.1405	0.1019	0.0799	-0.0876	-0.0623	0.4168	-0.0765	0.1507	0.3253	0.979	0.2699	0.0201	-0.0547	-0.2129	0.284
YGL221C	0.0511	0.3083	0.2236	0.3191	0.2086	0.3037	-0.1608	-0.3322	0.2271	0.019	0.0926	-0.1092	0.0523	0.376	0.4534
YGL222C	-0.3918	-0.5255	-0.2901	1.1119	0.1976	-0.2945	0.177	0.1386	-0.2879	-0.05	NA	NA	NA	NA	NA
YGL223C	0.0639	0.2213	0.0534	0.3887	0.3092	-0.0559	-0.2236	-0.1629	-0.2617	-0.2894	0.1034	0.0705	0.0917	0.0716	0.159
YGL224C	0.5323	0.4299	0.2137	0.5158	0.1582	-0.4312	-0.888	-0.0449	0.0396	-0.2374	0.0436	0.5398	0.3762	1.0837	0.6985
[truncated: 3,754 more rows]
