# Supplementary material for: The Gcn4 transcription factor reduces protein synthesis capacity and extends yeast lifespan
Source: Nat Commun. 2017 Sep 6;8:457. doi: 10.1038/s41467-017-00539-y (PMC5587724; doi:10.1038/s41467-017-00539-y)
Supplement: Supplementary file 3 — Supplementary Data 2 [file 41467_2017_539_MOESM3_ESM.xlsx]

## Sheet: Sheet1
Supplementary Table 2 - Statistical significance of differences in the expression of different KEGG pathway. Values represent -log10(p-value) (values greater than 2 are colored in red) resulting from the Mann Whitney U test comparing the fold-change of the genes belonging to a given KEGG pathway and that of all other genes.
	mRNA					Translation Efficiency					Protein
	drps27b	drpl6a	drpl15b	drpl7a	drpl9a	drps27b	drpl6a	drpl15b	drpl7a	drpl9a	drps27b	drpl6a	drpl15b	drpl7a	drpl9a
Phenylalanine, tyrosine and tryptophan biosynthesis	0	0	0	0	0	0	0	0	2.30743	0	0	0	0	4.08224	3.11154
2-Oxocarboxylic acid metabolism	0	1.0427	0	1.1876	1.47366	0	0	0	0.972378	0	0	0	0	8.1425	4.61069
Lysine biosynthesis	0	0	0	0	0.968523	0	0	0	2.8341	0	0	0	0	3.40579	2.67103
Arginine biosynthesis	0	0	0	2.12125	1.19044	0.252615	0	0	0	0	0.123561	0	1.36252	2.8131	0.506941
Alanine, aspartate and glutamate metabolism	0	0	0	0	1.50744	0	0	0	0	0	0.258497	0	0	0	0.0426962
Tyrosine metabolism	0	0	0.80791	0	0.213679	0	0	0	0	0	0	0	0	0.189404	0
Riboflavin metabolism	0	0	1.28444	0	0.851297	0	0	0	0	0	0	0	0	0	0
Oxidative phosphorylation	0	4.14175	0	1.4871	1.03505	0	0	1.13861	0	0	0	6.21022	2.22163	6.46129	0
Selenocompound metabolism	0	0	0	0	0	0	0	0	0	0	0	0	0	0	0
Valine, leucine and isoleucine biosynthesis	0	0	0	0	0	0.547608	1.01897	0	1.94355	1.85418	0	0	0	0.659783	0.204612
One carbon pool by folate	0	0	0	0	0	0.353977	0	0	1.23835	0	0	0	0	0	0
Ribosome biogenesis in eukaryotes	0	0.164364	6.82505	10.4281	3.23829	20.0228	5.68084	2.59017	13.6311	13.8197	8.43578	5.023	17.013	3.00139	0.36014
RNA polymerase	0	0.717431	4.67636	5.29978	4.61106	6.23762	0	1.26372	6.947	6.6553	2.97017	2.16554	4.27555	0	0
Ribosome	4.63964	0	29.0164	43.8494	39.7775	11.0222	0	22.4575	43.7701	22.9892	0	25.7277	15.4924	28.4161	38.4141
Tryptophan metabolism	0	0	0.747637	0	0	0.173697	0	0	0	0	2.96288	0	0.814369	0.714708	0
Lysine degradation	0	0	0	0	0	0	0	0	0	0	1.51312	0	0	0	0
Pyruvate metabolism	0	0	5.11576	2.00104	3.26681	0	0	0.832316	0	0.129573	1.00782	0	2.96429	1.70975	0
Arginine and proline metabolism	0	0	0	0	0	0	0	0	0	0	0	0	0	0	0
Histidine metabolism	0	0	0	0.758899	0.638187	0	0	0	0	0	2.3646	0	0	1.32276	0.174307
Peroxisome	0	0.384199	3.09403	2.68391	0.741494	0	0	0	1.06441	0	0.252565	0	0	0.0523537	0
Glycerolipid metabolism	0	0	0.196946	0.818493	0.480056	0.672926	0	0.441105	1.41584	1.30079	0.791149	0	0.595311	0	0
Fatty acid degradation	0	0	0.357462	0	0	0.533302	0	0.065408	0	0	1.28175	0	0	0	0
Valine, leucine and isoleucine degradation	0	0	0	0	0	0	0	0.416735	0	0	1.67932	0	0	0	0
Autophagy	0	0	0	1.0924	0.331986	0	0	0	2.88314	0.518268	0	2.86981	1.47629	0	0
Longevity regulating pathway	0	0	0	0	0	0	0	0	0.652547	0	0	0	0.338955	0	0
Glyoxylate and dicarboxylate metabolism	0.204701	0	4.30035	1.65547	3.43126	1.28827	0	1.19158	0	1.48483	0	0	2.21298	0.0932494	0
Citrate cycle (TCA cycle)	0	0.640371	8.98594	8.02094	4.91089	2.49018	0	0.8278	4.12194	3.93286	0	0	7.79968	2.75438	0
beta-Alanine metabolism	0	0	0.260649	0	0	0	0	1.16487	0	0.418502	1.69578	0	0	0	0
Fructose and mannose metabolism	0.152557	0.120065	0.260649	0	1.56066	3.18704	0.175797	0	0.987837	4.3023	2.77884	0	0	0	0
Amino sugar and nucleotide sugar metabolism	0	0	0.304984	0	0	0.435112	0	1.28907	0	0	0.787978	0	0	0	0
Glycolysis / Gluconeogenesis	0	1.39181	5.31861	0	1.65635	5.61358	0.585887	4.58557	0.341559	6.94298	4.79515	0.274994	0	0	0.272234
Galactose metabolism	0.0582512	2.29954	0.904744	2.87609	3.52482	2.70153	0.876712	1.44203	3.19625	5.13479	1.75388	1.72136	0	0	0
Starch and sucrose metabolism	0	4.01683	4.45221	5.98829	6.55581	8.06834	3.75713	1.7275	7.27374	10.8832	7.96328	4.09103	2.5857	1.22112	0.267688
