# Supplementary material for: The Gcn4 transcription factor reduces protein synthesis capacity and extends yeast lifespan
Source: Nat Commun. 2017 Sep 6;8:457. doi: 10.1038/s41467-017-00539-y (PMC5587724; doi:10.1038/s41467-017-00539-y)
Supplement: Supplementary file 4 — Supplementary Data 3 [file 41467_2017_539_MOESM4_ESM.xlsx]

## Sheet: Sheet1
Supplementary Table 3 - mRNA fold-changes for translation machinery genes
Gene_name	Gene_class	Δrps27b	Δrpl6a	Δrpl15b	Δrpl7a	Δrpl9a	PADH1-GCN4
YBL027W	RP	0.179957	-0.0389904	-0.246962	-1.06732	-0.381948	-0.300987
YBL072C	RP	0.112257	0.0097625	-0.233978	-1.14357	-0.417556	-0.447041
YBL087C	RP	-0.0349601	-0.168095	-0.346773	-1.30006	-0.800045	-0.658774
YBL092W	RP	0.155283	-0.0967623	-0.316114	-0.987333	-0.404382	-0.337087
YBR031W	RP	0.712186	0.213288	0.0735738	-0.213055	0.283567	-0.230274
YBR048W	RP	0.344521	0.105851	-0.149406	-1.09444	-0.413973	-0.468088
YBR084C-A	RP	0.164318	-0.0689979	-0.243158	-0.910126	-0.530864	-0.418357
YBR181C	RP	0.00452603	-0.138457	-0.188476	-1.46539	-0.76456	-0.456525
YBR189W	RP	-0.337963	-0.14653	-0.18266	-0.986963	-0.453143	-0.509127
YBR191W	RP	0.14574	-0.0288386	-0.182417	-0.919868	-0.238444	-0.471316
YCR031C	RP	0.575476	0.0653825	-0.0798975	-0.606249	-0.190929	-0.496638
YDL061C	RP	0.386924	-0.149633	-0.255911	-0.991479	-0.367296	-0.199609
YDL075W	RP	0.279094	0.0683137	-0.181241	-0.738961	-0.405005	-0.519101
YDL081C	RP	0.300724	-0.115716	-0.0869493	-0.927761	-0.11091	-0.537072
YDL082W	RP	0.387553	-0.0538962	-0.238471	-1.16024	-0.441437	-0.406261
YDL083C	RP	0.239892	-0.000210813	-0.209426	-1.18995	-0.541411	-0.433986
YDL130W	RP	0.050428	-0.147876	-0.209824	-0.911183	-0.575817	-0.272592
YDL133C-A	RP	0.286943	-0.165936	-0.238283	-0.595354	-0.0829655	0.00438477
YDL136W	RP	0.0607707	-0.109547	-0.241581	-0.828006	-0.555763	-0.445625
YDL184C	RP	0.0926044	-0.437755	-0.29898	-0.876899	-0.422642	-0.42171
YDL191W	RP	0.348928	-0.046532	-0.263011	-0.627359	-0.335865	-0.183649
YDR012W	RP	0.253112	0.0646278	0.00364824	-0.517514	-0.201881	0.0876303
YDR025W	RP	0.0656483	-0.0836475	-0.286975	-1.01952	-0.608989	-0.207711
YDR064W	RP	-0.403425	-0.120192	-0.224815	-1.07304	-0.617763	-0.577742
YDR382W	RP	0.472821	-0.149347	-0.108013	-0.797978	0.0419609	-0.253308
YDR418W	RP	0.318334	0.0340069	-0.0892666	-0.988008	-0.402427	-0.468038
YDR447C	RP	0.127942	-0.0926748	-0.24872	-1.07435	-0.657753	-0.591713
YDR450W	RP	0.0757241	-0.012729	-0.257988	-0.93647	-0.629655	-0.62797
YDR471W	RP	0.0347679	-0.0623275	-0.295539	-0.808441	-0.56873	-0.215422
YDR500C	RP	0.226692	-0.0434117	-0.293865	-0.651624	-0.321778	-0.54548
YEL054C	RP	0.215911	-0.0646512	-0.30068	-1.03564	-0.5845	-0.386361
YER056C-A	RP	-0.030343	-0.117556	-0.337914	-0.917429	-0.625002	-0.619822
YER074W	RP	0.0903072	-0.104636	-0.253692	-1.30126	-0.620709	-0.571936
YER102W	RP	0.00230672	-0.0258512	-0.338012	-1.14587	-0.598766	-0.700409
YER117W	RP	0.0396805	-0.0853435	-0.292611	-1.25636	-0.597505	-0.482367
YER131W	RP	0.192569	-0.137139	-0.197219	-0.814685	-0.366614	-0.410534
YFL034C-A	RP	-0.29895	-0.00962317	-0.153007	-2.04051	-1.59297	-0.113832
YFR031C-A	RP	0.0639991	-0.131531	-0.152884	-0.89817	-0.356774	-0.212694
YFR032C-A	RP	0.501135	-0.0610842	-0.15161	-0.800452	-0.194684	-0.479941
YGL030W	RP	0.401092	-0.15931	-0.228308	-0.929132	-0.517358	-0.391355
YGL031C	RP	0.282834	0.0261807	-0.268499	-0.946089	-0.323132	-0.445513
YGL076C	RP	0.0843972	-0.067136	-0.183182	-8.94086	-0.597308	-0.448599
YGL103W	RP	0.23397	-0.0346542	-0.2132	-0.80522	-0.392137	-0.381645
YGL123W	RP	0.109269	-0.0825902	-0.0849636	-0.854866	-0.327003	-0.35301
YGL135W	RP	0.348989	-0.0996331	-0.179584	-1.15331	-0.474295	-0.570216
YGL147C	RP	0.303546	-0.23056	-0.204819	-1.25289	-8.81087	-0.704134
YGL189C	RP	0.325359	0.033512	-0.194312	-0.558125	-0.0625564	-0.225531
YGR027C	RP	0.0185594	-0.131654	-0.28671	-0.90749	-0.480144	-0.329887
YGR034W	RP	0.363738	-0.13341	-0.250578	-1.12599	-0.530774	-0.713749
YGR085C	RP	0.211717	-0.122506	-0.150741	-0.744967	-0.407066	-0.274963
YGR118W	RP	-0.0606866	-0.223202	-0.299316	-0.922306	-0.580742	-0.376519
YGR148C	RP	0.339775	0.0532564	-0.148656	-0.572956	-0.336267	-0.305852
YGR214W	RP	-0.0658141	-0.120347	-0.115355	-1.19144	-0.579757	-0.115832
YHL001W	RP	0.048908	-0.209163	-0.432881	-0.994684	-0.876836	-0.86178
YHL015W	RP	0.39284	-0.028566	-0.153448	-0.698646	0.0400483	-0.650579
YHL033C	RP	0.0649336	0.0179336	-0.174874	-1.66271	-1.59997	-0.255968
YHR010W	RP	0.382953	-0.00310317	-0.28662	-0.766893	-0.308813	-0.536752
YHR021C	RP	-7.46885	-0.158642	-0.233298	-1.12328	-0.310426	-0.755384
YHR141C	RP	0.19134	-0.0821854	-0.164662	-0.932066	-0.274095	-0.639811
YHR203C	RP	0.267562	-0.00135791	-0.10902	-1.2044	-0.450316	-0.258389
YIL018W	RP	0.120343	-0.14359	-0.231438	-1.2583	-0.405612	-0.219908
YIL052C	RP	0.364508	-0.068873	-0.236013	-0.835288	-0.21583	-0.596886
YIL069C	RP	0.385621	-0.144343	-0.243756	-0.936534	-0.639651	-0.679433
YIL133C	RP	0.00618778	-0.215727	-0.320573	-1.06572	-0.637787	-0.317695
YIL148W	RP	0.412525	-0.00909062	-0.208942	-0.847287	-0.247326	-0.481245
YJL136C	RP	0.366597	0.0592404	-0.134788	-0.544114	-0.148887	-0.605553
YJL177W	RP	0.224554	-0.0724209	-0.246826	-0.943202	-0.510475	-0.264271
YJL189W	RP	0.469797	-0.0911662	-0.250513	-0.541279	-0.233363	-0.412219
YJL190C	RP	0.153747	-0.0939297	-0.350823	-1.15561	-0.517461	-0.722201
YJL191W	RP	0.235934	0.0459326	-0.361991	-1.45754	-1.66257	-0.426217
YJR094W-A	RP	0.249642	-0.0841483	-0.156284	-0.62384	-0.310893	-0.476933
YJR123W	RP	0.0355945	-0.0303778	-0.164571	-0.793529	-0.509926	-0.465111
YJR145C	RP	0.0784186	-0.0285427	-0.138711	-1.09612	-0.420569	-0.250213
YKL006W	RP	1.1044	-0.0742683	-0.295007	-0.957247	-0.513967	-0.647254
YKL156W	RP	0.790888	-0.511954	-0.419641	-0.73858	-0.666941	-0.719969
YKL180W	RP	1.39241	0.127351	-0.133818	-0.644631	-0.131498	-0.51101
YKR057W	RP	0.896605	-0.1865	-0.303225	-0.995333	-0.513498	-0.436633
YKR094C	RP	1.0997	-0.163996	-0.376906	-0.934461	-0.473546	-0.574813
YLL045C	RP	0.447907	-0.0593685	-0.135769	-0.776441	-0.252743	-0.154171
YLR009W	RP	0.215219	0.150496	-0.069712	-0.236529	-0.223811	-0.37075
YLR029C	RP	0.389729	-0.0578653	-0.0765435	-0.561321	-0.170561	-0.405397
YLR048W	RP	-0.0204935	-0.0939241	-0.217785	-1.36615	-0.884498	-0.21141
YLR061W	RP	0.223866	0.0245086	-0.246279	-1.24458	-0.628893	-0.614435
YLR075W	RP	0.182967	-0.009339	-0.113965	-0.836025	-0.209925	-0.214629
YLR167W	RP	0.0130168	0.592193	-0.175011	-0.831386	-0.28815	-0.370761
YLR185W	RP	0.0673372	0.682933	-0.282818	-0.715099	-0.319078	-0.371805
YLR264W	RP	-0.952982	0.61295	-0.603648	-1.2417	-1.63675	-0.772078
YLR287C-A	RP	0.247213	0.869552	-0.14324	-0.613868	-0.334047	-0.688746
YLR325C	RP	0.0531785	0.648702	-0.325228	-1.24955	-0.350695	-0.637533
YLR333C	RP	0.15665	0.758044	-0.339253	-1.1897	-0.786661	-0.612153
YLR340W	RP	0.2593	0.46486	-0.0211232	-0.673801	-0.154217	-0.231172
YLR344W	RP	0.497188	0.982272	-0.161681	-0.629374	-0.286286	-0.383767
YLR367W	RP	-1.18515	0.203549	-0.133098	-0.40648	-0.717994	-0.244539
YLR388W	RP	0.22067	0.700772	-0.42021	-1.08937	-0.511531	-0.662934
YLR406C	RP	0.223424	1.17846	-0.0789897	-0.622197	-0.527957	-0.610876
YLR441C	RP	0.124866	0.91856	-0.114795	-1.04411	-0.385931	-0.425397
YLR448W	RP	0.0890182	0.804729	-0.235159	-1.48939	-0.614717	-0.257652
YML024W	RP	0.144733	0.0727545	-0.281083	-1.09314	-0.427454	-0.452537
YML026C	RP	0.0311163	-0.0836687	-0.278929	-1.31392	-0.589775	-0.652799
YML063W	RP	0.132644	-0.0521399	-0.180814	-1.38541	-0.440192	-0.378348
YML073C	RP	0.177814	-8.63555	-0.339855	-1.10194	-0.536516	-0.29776
YMR121C	RP	-0.00898964	0.344215	-4.07426	0.0079521	0.0970843	-0.625785
YMR142C	RP	0.28373	0.113573	-0.135684	-1.03702	-0.232718	-0.3851
YMR143W	RP	0.258669	0.0294827	-0.142863	-0.710322	-0.31577	-0.433139
YMR194W	RP	0.160012	-0.288164	-0.39654	-1.05014	-0.539961	-0.511452
YMR230W	RP	0.367843	0.0333521	-0.183245	-0.732658	-0.505646	-0.460476
YMR242C	RP	0.19257	-0.000677258	-0.226253	-0.907646	-0.446356	-0.613934
YNL002C	RP	0.0275206	0.120866	0.00253202	0.127887	-0.172395	-0.35284
YNL067W	RP	0.0180338	0.121817	-0.00383265	-1.44226	1.00775	0.267097
YNL069C	RP	0.146625	-0.117629	-0.225679	-1.2041	-0.475294	-0.505383
YNL096C	RP	-0.0133261	-0.0509556	-0.220432	-0.376343	-0.560772	-0.306645
YNL162W	RP	0.142663	0.0760439	-0.265016	-1.08357	-0.375874	-0.442779
YNL178W	RP	-0.441148	0.115947	-0.0849784	-0.761552	-0.406943	-0.327153
YNL301C	RP	-0.159178	-0.493347	-0.311447	-1.25161	-0.695685	-0.26708
YNL302C	RP	-0.0285603	-0.160812	-0.241649	-1.11372	-0.573666	-0.523885
YOL039W	RP	0.325196	-0.124721	-0.166829	-0.636035	-0.322629	-0.458059
YOL040C	RP	0.291717	-0.00590188	-0.267573	-1.10278	-0.448612	-0.382994
YOL120C	RP	0.232797	-0.00955571	-0.170112	-0.980509	-0.505226	-0.362542
YOL121C	RP	0.0655362	-0.269555	-0.234546	-1.14826	-0.636613	-0.373087
YOL127W	RP	0.122038	0.00022361	-0.272381	-0.989647	-0.390049	-0.350937
YOR063W	RP	0.544361	0.29055	0.0818881	-0.423852	0.0678284	-0.119675
YOR096W	RP	0.240336	-0.118186	-0.296661	-1.19004	-0.486346	-0.483603
YOR167C	RP	-0.0328555	-0.155534	-0.231211	-0.760942	-0.444223	-0.625567
YOR182C	RP	0.292636	-0.206746	-0.253567	-1.03053	-0.344551	-0.550729
YOR234C	RP	-0.122597	-0.235992	-0.476829	-1.01666	-0.731063	-0.508462
YOR293W	RP	0.0548563	0.0237774	-0.279898	-1.25309	-0.809801	-0.518787
YOR312C	RP	0.223592	-0.0284465	-0.348349	-0.923325	-0.535552	-0.452096
YOR369C	RP	0.150125	-0.286443	-0.131424	-1.05156	-0.297762	-0.431324
YPL079W	RP	0.0832842	-0.119689	-0.307188	-1.07177	-0.715592	-0.476002
YPL081W	RP	-2.32107	0.562227	0.114657	-0.492383	-0.279463	0.126836
YPL090C	RP	-0.186681	-0.257005	-0.26134	-1.30968	-0.817536	-0.389825
YPL131W	RP	0.421357	-0.00284085	-0.0143892	-0.557567	-0.131202	-0.116601
YPL143W	RP	0.00664556	-0.0575546	-0.335429	-1.05787	-0.469493	-0.250805
YPL198W	RP	0.781023	0.435602	-0.0150513	1.02477	-1.80704	-0.379478
YPL220W	RP	0.0609712	-0.119515	-0.275935	-1.28434	-0.528572	-0.647506
YPL249C-A	RP	0.194373	-0.0257271	-0.243924	-0.725861	-0.449697	-0.20838
YPR043W	RP	0.301368	-0.216083	-0.210936	-0.70833	-0.121492	-0.358567
YPR102C	RP	0.346799	-0.0321552	-0.195021	-1.17875	-0.318508	-0.658333
YPR132W	RP	-0.0667296	-0.167046	-0.272631	-1.21475	-0.604812	-0.670649
YBL013W	IF	-0.424983	-0.613221	-0.172914	0.419329	-0.0472526	-0.361272
YBR079C	IF	0.0707504	-0.120823	-0.247864	-0.369144	-0.119349	0.0336242
YDR091C	IF	0.281936	-0.57942	-0.237375	-1.00035	-0.258128	-0.351931
YDR117C	IF	-0.244021	-0.322328	-0.0142656	-0.172737	-0.138906	-0.0409114
YDR429C	IF	-0.0424921	0.0285046	-0.014264	-0.0855036	-0.286861	-0.661589
YER025W	IF	-0.0164212	-0.0580211	-0.0309184	-0.431195	-0.0908669	-0.184012
YER153C	IF	-0.378071	-0.431104	-0.0516889	-0.128387	-0.0509051	0.520938
YGL049C	IF	-0.124891	-0.0350113	-0.0948839	0.270285	0.153753	0.151602
YGL107C	IF	-0.0733073	0.178549	-0.0375558	-0.111826	-0.344334	-0.265096
YGR054W	IF	-0.18979	-0.392985	-0.212437	-0.647017	-0.273376	0.00544492
YGR162W	IF	-0.131713	-0.292686	-0.201286	-0.851107	-0.315391	0.253344
YJL131C	IF	-0.0960004	0.436905	0.248858	1.21012	0.293451	-0.396736
YJL138C	IF	0.177297	-0.0982631	-0.160962	-0.814211	-0.112992	-0.0649302
YJR007W	IF	0.0923206	-0.0545243	-0.0519863	-0.411624	-0.151488	-0.160599
YJR014W	IF	-0.0205463	0.401932	0.0682146	0.169338	0.0621415	0.0329958
YJR066W	IF	-0.366029	-0.639444	-0.125992	0.646677	0.203355	0.213944
YJR067C	IF	0.112409	-0.029779	0.103247	0.244539	-0.19675	-0.269347
YKL139W	IF	1.04622	0.00661102	0.0801905	-0.396035	-0.375413	-0.605691
YKR059W	IF	1.07239	0.00831597	0.0389328	-0.665361	-0.153949	-0.122433
YLR192C	IF	0.00587202	1.16953	-0.0604373	-0.111069	-0.187278	0.351869
YMR146C	IF	2.02168e-05	0.153956	0.0118312	-0.299095	-0.0761077	-0.391841
YMR260C	IF	-0.211156	-0.272788	-0.21329	-0.447068	-0.434206	-0.398818
YMR309C	IF	0.233706	-0.40063	-0.286133	-0.882171	-0.304237	-0.0281522
YNL007C	IF	0.68498	-0.0719507	0.05308	1.55015	1.14486	-0.222237
YNL244C	IF	-0.774406	-0.165218	-0.512872	-0.842287	-1.3493	-0.460234
YNL260C	IF	0.084067	0.283995	-0.0997549	0.592967	0.161585	-0.105028
YOL023W	IF	-0.51391	-0.0352006	0.0418692	-0.0421532	-0.386531	-0.414549
YOL139C	IF	0.0918103	-0.0840635	-0.159352	-0.766454	-0.445381	-0.682904
YOR204W	IF	0.0232909	-0.70025	-0.338909	-0.226914	0.239906	0.355167
YOR276W	IF	-0.123463	-0.129874	-0.24424	-0.579484	-0.596836	-0.390619
YOR361C	IF	0.297768	-0.0277107	-0.116817	-0.147715	0.219273	-0.11181
YPL119C	IF	-0.336245	-0.0469613	-0.0941989	1.50839	0.501298	0.259207
YPL237W	IF	-0.281527	-0.0809404	-0.121309	-0.304036	-0.523071	-0.293745
YPR016C	IF	0.080439	-0.398243	-0.300376	-0.21634	-0.484907	-0.334283
YPR041W	IF	0.171209	-0.0702418	-0.0767118	-0.482432	-0.225106	-0.250627
YPR163C	IF	-0.167796	-0.0553654	-0.121999	-0.639756	-0.198307	0.11159
YAL003W	EF	0.306578	-0.204322	-0.240017	-0.684795	-0.284596	-0.476913
YBR118W	EF	0.339224	0.1451	0.0139006	-0.471226	0.224856	-0.121553
YDL081C	EF	0.300724	-0.115716	-0.0869493	-0.927761	-0.11091	-0.537072
YDL130W	EF	0.050428	-0.147876	-0.209824	-0.911183	-0.575817	-0.272592
YDR382W	EF	0.472821	-0.149347	-0.108013	-0.797978	0.0419609	-0.253308
YDR385W	EF	0.239285	-0.366984	-0.250547	-0.723063	0.00639094	0.242354
YGR201C	EF	0.339715	0.649826	0.279148	0.431951	0.650072	-0.371273
YIR038C	EF	-0.151158	0.796719	0.740692	0.959104	0.343223	-0.321339
YKL081W	EF	0.545165	-0.416084	-0.224757	-1.00133	-0.61876	-0.0710853
YKL173W	EF	0.980783	-0.260751	-0.0531385	-0.250126	0.278172	0.0880052
YLR069C	EF	-0.248769	-0.126138	0.067984	-0.157294	-0.28691	-0.34847
YLR150W	EF	-0.00643381	0.0537599	-0.156205	-0.899618	-0.383855	0.0102311
YLR249W	EF	0.116105	0.656562	-0.263589	-0.92197	0.00882453	0.432019
YNL014W	EF	-0.199227	0.425619	0.31	0.707961	0.529432	0.605014
YNL163C	EF	-0.289407	-0.171965	-0.0946321	-0.920221	-0.305951	0.0528466
YOL039W	EF	0.325196	-0.124721	-0.166829	-0.636035	-0.322629	-0.458059
YOR133W	EF	0.0924495	-0.0627777	-0.159541	-0.547992	0.293017	0.296787
YOR187W	EF	-0.575862	0.414742	0.333137	0.226827	-0.289035	-0.54626
YPL048W	EF	-0.171187	0.334213	0.228759	-0.0229014	0.21972	0.147365
YPR080W	EF	0.901988	0.218849	-0.0349478	-0.0433947	0.596815	-0.371061
