# Supplementary material for: The Gcn4 transcription factor reduces protein synthesis capacity and extends yeast lifespan
Source: Nat Commun. 2017 Sep 6;8:457. doi: 10.1038/s41467-017-00539-y (PMC5587724; doi:10.1038/s41467-017-00539-y)
Supplement: Supplementary file 5 — Supplementary Data 4 [file 41467_2017_539_MOESM5_ESM.xlsx]

## Sheet: Sheet1
Supplementary Table 4 - Gcn4-ChIP targets
Gene	Gene_name
YAL020C	ATS1
YAR035W	YAT1
YBR018C	GAL7
YBR043C	QDR3
YBR068C	BAP2
YBR085C-A
YBR104W	YMC2
YBR145W	ADH5
YBR147W	RTC2
YBR148W	YSW1
YBR169C	SSE2
YBR218C	PYC2
YBR236C	ABD1
YBR248C	HIS7
YCL030C	HIS4
YCL009C	ILV6
YCR053W	THR4
YDL215C	GDH2
YDL198C	GGC1
YDL131W	LYS21
YDL077C	VAM6
YDL035C	GPR1
YDL025C	RTK1
YDR011W	SNQ2
YDR034C	LYS14
YDR041W	RSM10
YDR046C	BAP3
YDR079C-A	TFB5
YDR106W	ARP10
YDR109C
YDR127W	ARO1
YDR142C	PEX7
YDR158W	HOM2
YDR242W	AMD2
YDR247W	VHS1
YDR258C	HSP78
YDR341C
YDR354W	TRP4
YDR384C	ATO3
YDR427W	RPN9
YDR468C	TLG1
YDR487C	RIB3
YDR504C	SPG3
YDR533C	HSP31
YIL116W	HIS5
YIL067C
YIR034C	LYS1
YEL071W	DLD3
YEL020W-A	TIM9
YER001W	MNN1
YER024W	YAT2
YER052C	HOM3
YER055C	HIS1
YER064C	VHR2
YER067W	RGI1
YER069W	ARG5,6
YER073W	ALD5
YER074W	RPS24A
YFL064C
YFL028C	CAF16
YFR050C	PRE4
YFR055W	IRC7
YGL228W	SHE10
YGL224C	SDT1
YGL212W	VAM7
YGL184C	STR3
YGL180W	ATG1
YGL125W	MET13
YGL117W
YGL075C	MPS2
YGL026C	TRP5
YGL009C	LEU1
YGR065C	VHT1
YGR067C
YGR097W	ASK10
YGR124W	ASN2
YGR125W
YGR192C	TDH3
YGR198W	YPP1
YGR249W	MGA1
YHL001W	RPL14B
YHR018C	ARG4
YHR071W	PCL5
YJL160C
YJL130C	URA2
YJL088W	ARG3
YJR008W	MHO1
YJR016C	ILV3
YJR045C	SSC1
YJR154W
YKL218C	SRY1
YKL164C	PIR1
YKL106W	AAT1
YKL041W	VPS24
YKR004C	ECM9
YKR042W	UTH1
YKR052C	MRS4
YKR097W	PCK1
YLL055W	YCT1
YLL048C	YBT1
YLL039C	UBI4
YLL036C	PRP19
YLL027W	ISA1
YLR023C	IZH3
YLR027C	AAT2
YLR361C-A
YLR462W
YML133C
YML116W	ATR1
YML091C	RPM2
YML076C	WAR1
YMR017W	SPO20
YMR019W	STB4
YMR107W	SPG4
YMR251W-A	HOR7
YMR271C	URA10
YMR287C	DSS1
YNL339C	YRF1-6
YNL313C	EMW1
YNL238W	KEX2
YNL231C	PDR16
YNL180C	RHO5
YNL106C	INP52
YNL065W	AQR1
YNR009W	NRM1
YNR069C	BSC5
YOL166W-A
YOL140W	ARG8
YOL119C	MCH4
YOL068C	HST1
YOL064C	MET22
YOL058W	ARG1
YOL052C-A	DDR2
YOL027C	MDM38
YOR080W	DIA2
YOR130C	ORT1
YOR202W	HIS3
YOR204W	DED1
YOR298W	MUM3
YOR337W	TEA1
YOR344C	TYE7
YPL279C	FEX2
YPL274W	SAM3
YPL264C
YPL250C	ICY2
YPL096W	PNG1
YPL092W	SSU1
YPL033C	SRL4
YPR036W-A	SPO24
YPR110C	RPC40
Q0255
